# Supplementary material for: Sustained interfacial powering through self-generated mantle and siphon of a gelling droplet
Source: Nat Commun. 2026 Feb 10;17:2566. doi: 10.1038/s41467-026-69481-2 (PMC13000242; doi:10.1038/s41467-026-69481-2)
Supplement: Supplementary file 18 — Source Data [file 41467_2026_69481_MOESM18_ESM.xlsx]

## Sheet: Fig.2
	Figure 2b					Figure 2d										Figure 2e											Figure 2f
							0.5 wt%		1 wt%		2 wt%		5 wt%				0.5 wt%		1 wt%		2 wt%		5 wt%
	t (s)	U/D (BL s-1)	L/D			t (s)	R(t)/R0	t (s)	R(t)/R0	t (s)	R(t)/R0	t (s)	R(t)/R0			x-axis (m)	Rl (m)	Error bar (m)	Rl (m)	Error bar (m)	Rl (m)	Error bar (m)	Rl (m)	Error bar (m)			Rm (mm)	Error bar (mm)	Umax (mm s-1)	Error bar (mm s-1)
	0	26.5286	0			0.01667	1	0.01667	1	0.01667	1	0.01667	1			0.01871	0.00201	0.00030542	0.00197	4.98e-05	0.00177	0.000115577	0.00173	0.000190033			0.33788	0.00863	256.882	28.585
	0.16	22.5986	0.35378			0.03333	2.15029	0.03333	1.78002	0.03333	1.63528	0.03333	1.42432			0.02438	0.00215	0.000382337	0.00185	4.13e-05	0.00181	0.000209271	0.00169	0.00023907			0.51613	0.05971	217.026	7.91576
	0.32	20.3341	0.43974			0.05	2.15069	0.05	1.78007	0.05	1.6355	0.05	1.42485			0.02684	0.00245	0.000401108	0.00221	7.05e-05	0.00205	0.000175	0.00201	0.000299671			0.71206	0.07428	201.144	2.47854
	0.48	19.8615	0.93996			0.06667	2.15109	0.06667	1.78012	0.06667	1.63572	0.06667	1.42538			0.03403	0.00289	0.000485686	0.00269	8.2e-05	0.00241	0.0002	0.00217	0.000153662			0.90976	0.0479	189.778	24.7179
	0.64	21.0377	1.60994			0.08333	2.15149	0.08333	1.78017	0.08333	1.63593	0.08333	1.42591			0.04647	0.00371	0.00030542	0.00314	0.000182813	0.0028	0.000126558	0.00251	0.000190033			1.09086	0.06213	173.571	25.7462
	0.8	23.5026	4.41123			0.1	2.15188	0.1	1.78022	0.1	1.63614	0.1	1.42644			0.05628	0.00481	0.000382337	0.00382	0.000197072	0.00342	0.000270927	0.00313	0.00023907			1.32507	0.0568	173.605	19.5554
	0.96	26.7751	10.5771			0.11667	2.15227	0.11667	1.78026	0.11667	1.63635	0.11667	1.42696			0.07299	0.00571	0.000401108	0.00459	0.000289781	0.00417	0.000193722	0.00393	0.000299671			1.43513	0.03502	158.552	10.471
	1.12	30.3672	18.7732			0.13333	2.15266	0.13333	1.78031	0.13333	1.63655	0.13333	1.42749			0.09466	0.0073	0.000485686	0.00595	0.000242908	0.00544	0.000201048	0.00495	0.000153662			1.56797	0.02759	132.952	36.7272
	1.28	33.886	28.4514			0.15	2.15304	0.15	1.78036	0.15	1.63676	0.15	1.42801			0.13347	0.0099	0.00121	0.00866	0.000299295	0.007	0.000255392	0.00712	0.000461247			1.63019	0.02222	189.596	17.6666
	1.44	37.1008	30.0544			0.16667	2.15342	0.16667	1.78041	0.16667	1.63696	0.16667	1.42853			0.17309	0.01196	0.00111	0.01066	0.000473415	0.0095	0.000271267	0.00874	0.000235954			1.75529	0.03095	141.616	28.6334
	1.6	39.9599	31.7024			0.18333	2.1538	0.18333	1.78045	0.18333	1.63716	0.18333	1.42906														1.84363	0.03372	138.659	24.2831
	1.76	42.5588	34.5659			0.2	2.15417	0.2	1.7805	0.2	1.63735	0.2	1.42958														1.9481	0.02621	145.721	25.1683
	1.92	45.0724	40.3201			0.21667	2.15455	0.21667	1.78055	0.21667	1.63755	0.21667	1.4301														2.05179	0.02795	128.399	21.0753
	2.08	47.6739	47.7827			0.23333	2.15491	0.23333	1.7806	0.23333	1.63774	0.23333	1.43062														2.15382	0.02184	138.259	27.6121
	2.24	50.4641	55.9171			0.25	2.15528	0.25	1.78064	0.25	1.63793	0.25	1.43114														2.30481	0.04033	135.85	25.6438
	2.4	53.4319	63.9127			0.26667	2.15564	0.26667	1.78069	0.26667	1.63812	0.26667	1.43166														2.48543	0.059	145.261	25.5465
	2.56	56.4533	71.746			0.28333	2.15601	0.28333	1.78074	0.28333	1.63831	0.28333	1.43218														2.67863	0.07077	142.812	17.9833
	2.72	59.3271	80.0579			0.3	2.15636	0.3	1.78078	0.3	1.6385	0.3	1.43269														2.9123	0.05893	120.631	16.4276
	2.88	61.8347	87.8726			0.31667	2.15672	0.31667	1.78083	0.31667	1.63868	0.31667	1.43321														3.06679	0.04281	106.959	38.7858
	3.04	63.8029	96.3317			0.33333	2.15708	0.33333	1.78088	0.33333	1.63886	0.33333	1.43373														3.21498	0.03977	102.697	23.8263
	3.2	65.1521	105.076			0.35	2.15743	0.35	1.78092	0.35	1.63904	0.35	1.43424														3.3489	0.02518	106.36	23.6427
	3.36	65.9158	114.004			0.36667	2.15778	0.36667	1.78097	0.36667	1.63922	0.36667	1.43476														3.4375	0.03145	103.73	15.6344
	3.52	66.227	122.689			0.38333	2.15813	0.38333	1.78102	0.38333	1.6394	0.38333	1.43527														3.56005	0.02786	98.0516	19.6956
	3.68	66.2779	131.646			0.4	2.15847	0.4	1.78107	0.4	1.63958	0.4	1.43579														3.69816	0.04918	96.5844	23.8131
	3.84	66.2657	140.122			0.41667	2.15882	0.41667	1.78111	0.41667	1.63975	0.41667	1.4363														3.8587	0.05187	98.2671	29.9039
	4	66.3419	149.307			0.43333	2.15916	0.43333	1.78116	0.43333	1.63993	0.43333	1.43682														4.21765	0.0975	127.6	16.7493
	4.16	66.5782	158.375			0.45	2.1595	0.45	1.78121	0.45	1.6401	0.45	1.43733														4.62817	0.11759	97.9843	11.4717
	4.32	66.9592	167.475			0.46667	2.15984	0.46667	1.78126	0.46667	1.64027	0.46667	1.43784														5.2244	0.21428	86.1616	6.18714
	4.48	67.4005	176.376			0.48333	2.16018	0.48333	1.78131	0.48333	1.64044	0.48333	1.43835														6.31686	0.58485	81.9957	8.39332
	4.64	67.7851	185.051			0.5	2.16051	0.5	1.78136	0.5	1.6406	0.5	1.43886
	4.8	68.0059	194.093			0.51667	2.16085	0.51667	1.78141	0.51667	1.64077	0.51667	1.43937
	4.96	67.9998	203.593			0.53333	2.16118	0.53333	1.78145	0.53333	1.64093	0.53333	1.43988
	5.12	67.7662	212.465			0.55	2.16151	0.55	1.7815	0.55	1.6411	0.55	1.44039
	5.28	67.3629	221.555			0.56667	2.16184	0.56667	1.78155	0.56667	1.64126	0.56667	1.4409
	5.44	66.8848	230.412			0.58333	2.16217	0.58333	1.7816	0.58333	1.64142	0.58333	1.44141
	5.6	66.4332	239.663			0.6	2.1625	0.6	1.78166	0.6	1.64158	0.6	1.44191
	5.76	66.0856	248.219			0.61667	2.16283	0.61667	1.78171	0.61667	1.64174	0.61667	1.44242
	5.92	65.8757	257.192			0.63333	2.16315	0.63333	1.78176	0.63333	1.64189	0.63333	1.44293
	6.08	65.7891	264.913			0.65	2.16348	0.65	1.78181	0.65	1.64205	0.65	1.44343
	6.24	65.7745	274.259			0.66667	2.1638	0.66667	1.78186	0.66667	1.6422	0.66667	1.44393
	6.4	65.7652	283.488			0.68333	2.16412	0.68333	1.78191	0.68333	1.64235	0.68333	1.44444
	6.56	65.7029	291.949			0.7	2.16444	0.7	1.78197	0.7	1.64251	0.7	1.44494
	6.72	65.5566	300.772			0.71667	2.16477	0.71667	1.78202	0.71667	1.64266	0.71667	1.44544
	6.88	65.3298	308.676			0.73333	2.16509	0.73333	1.78207	0.73333	1.64281	0.73333	1.44594
	7.04	65.0557	318.103			0.75	2.16541	0.75	1.78213	0.75	1.64295	0.75	1.44644
	7.2	64.7828	327.105			0.76667	2.16572	0.76667	1.78218	0.76667	1.6431	0.76667	1.44694
	7.36	64.5566	335.492			0.78333	2.16604	0.78333	1.78224	0.78333	1.64325	0.78333	1.44744
	7.52	64.4043	344.303			0.8	2.16636	0.8	1.78229	0.8	1.64339	0.8	1.44794
	7.68	64.3268	351.795			0.81667	2.16668	0.81667	1.78235	0.81667	1.64354	0.81667	1.44843
	7.84	64.3007	360.882			0.83333	2.16699	0.83333	1.7824	0.83333	1.64368	0.83333	1.44893
	8	64.2889	369.746			0.85	2.16731	0.85	1.78246	0.85	1.64382	0.85	1.44942
	8.16	64.2542	379.048			0.86667	2.16763	0.86667	1.78252	0.86667	1.64396	0.86667	1.44991
	8.32	64.172	386.108			0.88333	2.16794	0.88333	1.78257	0.88333	1.6441	0.88333	1.4504
	8.48	64.0372	394.431			0.9	2.16826	0.9	1.78263	0.9	1.64424	0.9	1.45089
	8.64	63.8629	403.498			0.91667	2.16857	0.91667	1.78269	0.91667	1.64438	0.91667	1.45138
	8.8	63.6724	412.247			0.93333	2.16889	0.93333	1.78275	0.93333	1.64451	0.93333	1.45187
	8.96	63.488	421.882			0.95	2.1692	0.95	1.78281	0.95	1.64465	0.95	1.45236
	9.12	63.3211	430.061			0.96667	2.16952	0.96667	1.78286	0.96667	1.64478	0.96667	1.45285
	9.28	63.1672	436.592			0.98333	2.16983	0.98333	1.78292	0.98333	1.64491	0.98333	1.45333
	9.44	63.0085	445.385			1	2.17014	1	1.78298	1	1.64505	1	1.45381
	9.6	62.8215	454.817			1.01667	2.17046	1.01667	1.78304	1.01667	1.64518	1.01667	1.4543
	9.76	62.5885	462.85			1.03333	2.17077	1.03333	1.78311	1.03333	1.64531	1.03333	1.45478
	9.92	62.3063	471.532			1.05	2.17108	1.05	1.78317	1.05	1.64544	1.05	1.45526
	10.08	61.9903	480.105			1.06667	2.1714	1.06667	1.78323	1.06667	1.64556	1.06667	1.45573
	10.24	61.6702	486.457			1.08333	2.17171	1.08333	1.78329	1.08333	1.64569	1.08333	1.45621
	10.4	61.3803	494.715			1.1	2.17202	1.1	1.78335	1.1	1.64582	1.1	1.45669
	10.56	61.1458	503.501			1.11667	2.17233	1.11667	1.78342	1.11667	1.64594	1.11667	1.45716
	10.72	60.9721	511.829			1.13333	2.17265	1.13333	1.78348	1.13333	1.64607	1.13333	1.45763
	10.88	60.8397	521.247			1.15	2.17296	1.15	1.78354	1.15	1.64619	1.15	1.4581
	11.04	60.7078	529.813			1.16667	2.17327	1.16667	1.78361	1.16667	1.64632	1.16667	1.45857
	11.2	60.5266	538.025			1.18333	2.17359	1.18333	1.78367	1.18333	1.64644	1.18333	1.45904
	11.36	60.254	543.225			1.2	2.1739	1.2	1.78374	1.2	1.64656	1.2	1.45951
	11.52	59.8719	550.076			1.21667	2.17421	1.21667	1.7838	1.21667	1.64668	1.21667	1.45997
	11.68	59.3961	558.857			1.23333	2.17452	1.23333	1.78387	1.23333	1.6468	1.23333	1.46044
	11.84	58.8756	567.48			1.25	2.17483	1.25	1.78393	1.25	1.64692	1.25	1.4609
	12	58.3821	576.721			1.26667	2.17515	1.26667	1.784	1.26667	1.64703	1.26667	1.46136
	12.16	57.9896	584.475			1.28333	2.17546	1.28333	1.78407	1.28333	1.64715	1.28333	1.46182
	12.32	57.7528	592.841			1.3	2.17577	1.3	1.78413	1.3	1.64727	1.3	1.46228
	12.48	57.6879	601.144			1.31667	2.17608	1.31667	1.7842	1.31667	1.64738	1.31667	1.46274
	12.64	57.7637	607.678			1.33333	2.17639	1.33333	1.78427	1.33333	1.6475	1.33333	1.46319
	12.8	57.9055	612.257			1.35	2.1767	1.35	1.78433	1.35	1.64761	1.35	1.46364
	12.96	58.0116	619.259			1.36667	2.17701	1.36667	1.7844	1.36667	1.64772	1.36667	1.4641
	13.12	57.9784	627.945			1.38333	2.17732	1.38333	1.78447	1.38333	1.64783	1.38333	1.46455
	13.28	57.7281	636.97			1.4	2.17763	1.4	1.78454	1.4	1.64794	1.4	1.465
	13.44	57.2318	645.234			1.41667	2.17794	1.41667	1.78461	1.41667	1.64805	1.41667	1.46544
	13.6	56.5224	654.472			1.43333	2.17825	1.43333	1.78468	1.43333	1.64816	1.43333	1.46589
	13.76	55.6934	662.966			1.45	2.17855	1.45	1.78474	1.45	1.64826	1.45	1.46634
	13.92	54.8852	671.219			1.46667	2.17886	1.46667	1.78481	1.46667	1.64837	1.46667	1.46678
	14.08	54.2594	676.067			1.48333	2.17916	1.48333	1.78488	1.48333	1.64847	1.48333	1.46722
	14.24	53.9695	679.029			1.5	2.17947	1.5	1.78495	1.5	1.64857	1.5	1.46766
	14.4	54.1303	685.729			1.51667	2.17977	1.51667	1.78502	1.51667	1.64867	1.51667	1.4681
	14.56	54.7948	693.969			1.53333	2.18007	1.53333	1.78509	1.53333	1.64877	1.53333	1.46854
	14.72	55.9391	703.084			1.55	2.18037	1.55	1.78516	1.55	1.64887	1.55	1.46898
	14.88	57.4602	711.579			1.56667	2.18067	1.56667	1.78523	1.56667	1.64897	1.56667	1.46941
	15.04	59.1844	719.381			1.58333	2.18097	1.58333	1.7853	1.58333	1.64906	1.58333	1.46985
	15.2	60.8877	728.232			1.6	2.18127	1.6	1.78537	1.6	1.64915	1.6	1.47028
	15.36	62.3241	736.648			1.61667	2.18156	1.61667	1.78544	1.61667	1.64924	1.61667	1.47071
	15.52	63.2601	744.941			1.63333	2.18185	1.63333	1.7855	1.63333	1.64933	1.63333	1.47114
	15.68	63.5106	751.773			1.65	2.18214	1.65	1.78557	1.65	1.64942	1.65	1.47157
	15.84	62.9724	760.117			1.66667	2.18243	1.66667	1.78564	1.66667	1.64951	1.66667	1.47199
	16	61.6483	768.844			1.68333	2.18272	1.68333	1.78571	1.68333	1.64959	1.68333	1.47242
	16.16	59.6584	777.349			1.7	2.183	1.7	1.78578	1.7	1.64967	1.7	1.47284
	16.32	57.232	785.613			1.71667	2.18328	1.71667	1.78584	1.71667	1.64975	1.71667	1.47326
	16.48	54.6806	793.755			1.73333	2.18355	1.73333	1.78591	1.73333	1.64982	1.73333	1.47368
	16.64	52.3529	801.922			1.75	2.18383	1.75	1.78598	1.75	1.64989	1.75	1.4741
	16.8	50.5782	810.388			1.76667	2.18409	1.76667	1.78604	1.76667	1.64996	1.76667	1.47452
	16.96	49.6093	814.18			1.78333	2.18436	1.78333	1.78611	1.78333	1.65003	1.78333	1.47493
	17.12	49.5751	816.411			1.8	2.18462	1.8	1.78617	1.8	1.65009	1.8	1.47534
	17.28	50.4555	821.594			1.81667	2.18487	1.81667	1.78624	1.81667	1.65015	1.81667	1.47576
	17.44	52.0837	829.515			1.83333	2.18512	1.83333	1.7863	1.83333	1.6502	1.83333	1.47616
	17.6	54.1791	839.015			1.85	2.18537	1.85	1.78636	1.85	1.65025	1.85	1.47657
	17.76	56.4027	847.509			1.86667	2.18561	1.86667	1.78643	1.86667	1.65029	1.86667	1.47698
	17.92	58.4248	855.682			1.88333	2.18584	1.88333	1.78649	1.88333	1.65033	1.88333	1.47738
	18.08	59.9885	863.994			1.9	2.18607	1.9	1.78655	1.9	1.65037	1.9	1.47778
	18.24	60.9547	872.676			1.91667	2.18628	1.91667	1.78661	1.91667	1.6504	1.91667	1.47818
	18.4	61.3186	879.956			1.93333	2.18649	1.93333	1.78666	1.93333	1.65042	1.93333	1.47857
	18.56	61.1938	887.151			1.95	2.1867	1.95	1.78672	1.95	1.65044	1.95	1.47897
	18.72	60.7706	895.586			1.96667	2.18689	1.96667	1.78678	1.96667	1.65044	1.96667	1.47936
	18.88	60.259	904.2			1.98333	2.18707	1.98333	1.78683	1.98333	1.65044	1.98333	1.47975
	19.04	59.8339	911.661			2	2.18724	2	1.78688	2	1.65043	2	1.48013
	19.2	59.5955	920.076			2.01667	2.1874	2.01667	1.78694	2.01667	1.65042	2.01667	1.48052
	19.36	59.5549	927.999			2.03333	2.18755	2.03333	1.78699	2.03333	1.65039	2.03333	1.4809
	19.52	59.6481	937.162			2.05	2.18768	2.05	1.78704	2.05	1.65035	2.05	1.48127
	19.68	59.7701	942.719			2.06667	2.1878	2.06667	1.78708	2.06667	1.6503	2.06667	1.48165
	19.84	59.8177	950.565			2.08333	2.1879	2.08333	1.78713	2.08333	1.65023	2.08333	1.48202
	20	59.7273	959.089			2.1	2.18799	2.1	1.78717	2.1	1.65016	2.1	1.4824
	20.16	59.4934	967.712			2.11667	2.18806	2.11667	1.78721	2.11667	1.65006	2.11667	1.48277
	20.32	59.1651	976.001			2.13333	2.1881	2.13333	1.78725	2.13333	1.64996	2.13333	1.48314
	20.48	58.8197	983.946			2.15	2.18813	2.15	1.78729	2.15	1.64984	2.15	1.48352
	20.64	58.5251	992.659			2.16667	2.18813	2.16667	1.78732	2.16667	1.6497	2.16667	1.4839
	20.8	58.3038	1000.5			2.18333	2.18811	2.18333	1.78735	2.18333	1.64955	2.18333	1.48415
	20.96	58.1122	1006.5			2.2	2.18806	2.2	1.78738	2.2	1.64939	2.2	1.4844
	21.12	57.8434	1012.39			2.21667	2.18799	2.21667	1.78741	2.21667	1.64921	2.21667	1.48465
	21.28	57.3561	1020.86			2.23333	2.18788	2.23333	1.78743	2.23333	1.64903	2.23333	1.48489
	21.44	56.5204	1028.93			2.25	2.18775	2.25	1.78745	2.25	1.64881	2.25	1.48513
	21.6	55.2682	1037.28			2.26667	2.18759	2.26667	1.78747	2.26667	1.64859	2.26667	1.48536
	21.76	53.6321	1044.43			2.28333	2.1874	2.28333	1.78749	2.28333	1.64838	2.28333	1.48559
	21.92	51.7592	1052.96			2.3	2.18718	2.3	1.7875	2.3	1.64816	2.3	1.48581
	22.08	49.8932	1060.36			2.31667	2.18694	2.31667	1.7875	2.31667	1.64795	2.31667	1.48603
	22.24	48.3285	1068.98			2.33333	2.18668	2.33333	1.78751	2.33333	1.64773	2.33333	1.48624
	22.4	47.3454	1070.74			2.35	2.18641	2.35	1.78751	2.35	1.64752	2.35	1.48645
	22.56	47.1447	1073.55			2.36667	2.18615	2.36667	1.7875	2.36667	1.64731	2.36667	1.48665
	22.72	47.7982	1078.98			2.38333	2.18588	2.38333	1.78749	2.38333	1.64709	2.38333	1.48684
	22.88	49.2285	1087.5			2.4	2.18561	2.4	1.78748	2.4	1.64688	2.4	1.48703
	23.04	51.2234	1095.6			2.41667	2.18534	2.41667	1.78746	2.41667	1.64667	2.41667	1.48721
	23.2	53.4814	1103.55			2.43333	2.18506	2.43333	1.78744	2.43333	1.64646	2.43333	1.48738
	23.36	55.6769	1111.27			2.45	2.18478	2.45	1.78741	2.45	1.64625	2.45	1.48754
	23.52	57.5269	1118.81			2.46667	2.1845	2.46667	1.78738	2.46667	1.64604	2.46667	1.4877
	23.68	58.8447	1126.38			2.48333	2.18422	2.48333	1.78734	2.48333	1.64583	2.48333	1.48785
	23.84	59.5675	1134.57			2.5	2.18394	2.5	1.78729	2.5	1.64562	2.5	1.48799
	24	59.7527	1142.71			2.51667	2.18365	2.51667	1.78724	2.51667	1.64541	2.51667	1.48812
	24.16	59.5478	1150.66			2.53333	2.18336	2.53333	1.78719	2.53333	1.6452	2.53333	1.48825
	24.32	59.1429	1158.44			2.55	2.18307	2.55	1.78713	2.55	1.64499	2.55	1.48836
	24.48	58.7196	1165.92			2.56667	2.18278	2.56667	1.78707	2.56667	1.64478	2.56667	1.48847
	24.64	58.4104	1173.3			2.58333	2.18249	2.58333	1.787	2.58333	1.64457	2.58333	1.48857
	24.8	58.2763	1181.34			2.6	2.1822	2.6	1.78693	2.6	1.64436	2.6	1.48866
	24.96	58.3059	1189.41			2.61667	2.1819	2.61667	1.78686	2.61667	1.64415	2.61667	1.48875
	25.12	58.4344	1197.34			2.63333	2.1816	2.63333	1.78679	2.63333	1.64393	2.63333	1.48882
	25.28	58.5732	1205.45			2.65	2.18131	2.65	1.78672	2.65	1.64372	2.65	1.48889
	25.44	58.6408	1212.91			2.66667	2.18101	2.66667	1.78673	2.66667	1.6435	2.66667	1.48894
	25.6	58.5868	1220.62			2.68333	2.18071	2.68333	1.78673	2.68333	1.64328	2.68333	1.48899
	25.76	58.4037	1228.14			2.7	2.18041	2.7	1.78674	2.7	1.64306	2.7	1.48903
	25.92	58.1237	1236.36			2.71667	2.18011	2.71667	1.78676	2.71667	1.64284	2.71667	1.48906
	26.08	57.8052	1244.37			2.73333	2.17981	2.73333	1.78677	2.73333	1.64262	2.73333	1.48909
	26.24	57.5129	1251.96			2.75	2.17951	2.75	1.78679	2.75	1.6424	2.75	1.4891
	26.4	57.2987	1259.33			2.76667	2.17921	2.76667	1.78682	2.76667	1.64217	2.76667	1.48911
	26.56	57.188	1266.34			2.78333	2.17891	2.78333	1.78684	2.78333	1.64195	2.78333	1.4891
	26.72	57.1744	1273.56			2.8	2.17861	2.8	1.78687	2.8	1.64172	2.8	1.48909
	26.88	57.2235	1281.84			2.81667	2.17831	2.81667	1.7869	2.81667	1.64149	2.81667	1.48907
	27.04	57.2834	1289.61			2.83333	2.17801	2.83333	1.78694	2.83333	1.64126	2.83333	1.48904
	27.2	57.299	1298.03			2.85	2.17772	2.85	1.78698	2.85	1.64103	2.85	1.48901
	27.36	57.2253	1305.76			2.86667	2.17742	2.86667	1.78702	2.86667	1.6408	2.86667	1.48897
	27.52	57.0385	1313.14			2.88333	2.17712	2.88333	1.78707	2.88333	1.64057	2.88333	1.48892
	27.68	56.741	1320.99			2.9	2.17682	2.9	1.78711	2.9	1.64034	2.9	1.48886
	27.84	56.3598	1326.84			2.91667	2.17653	2.91667	1.78716	2.91667	1.64011	2.91667	1.4888
	28	55.9409	1333.85			2.93333	2.17624	2.93333	1.78722	2.93333	1.63988	2.93333	1.48873
	28.16	55.538	1341.83			2.95	2.17594	2.95	1.78727	2.95	1.63965	2.95	1.48865
	28.32	55.2004	1350.1			2.96667	2.17565	2.96667	1.78733	2.96667	1.63942	2.96667	1.48857
	28.48	54.9612	1358.08			2.98333	2.17536	2.98333	1.78739	2.98333	1.63919	2.98333	1.48848
	28.64	54.8282	1365.33			3	2.17508	3	1.78745	3	1.63896	3	1.48838
	28.8	54.7803	1372.72			3.01667	2.17479	3.01667	1.78752	3.01667	1.63874	3.01667	1.48828
	28.96	54.7704	1380.14			3.03333	2.17451	3.03333	1.78758	3.03333	1.63852	3.03333	1.48818
	29.12	54.7337	1386.06			3.05	2.17423	3.05	1.78765	3.05	1.6383	3.05	1.48807
	29.28	54.6028	1392.15			3.06667	2.17395	3.06667	1.78772	3.06667	1.63808	3.06667	1.48796
	29.44	54.3231	1400.01			3.08333	2.17367	3.08333	1.78779	3.08333	1.63787	3.08333	1.48784
	29.6	53.8687	1407.49			3.1	2.1734	3.1	1.78787	3.1	1.63766	3.1	1.48771
	29.76	53.2528	1415.22			3.11667	2.17313	3.11667	1.78794	3.11667	1.63745	3.11667	1.48759
	29.92	52.5296	1422.95			3.13333	2.17286	3.13333	1.78802	3.13333	1.63725	3.13333	1.48746
	30.08	51.788	1430.51			3.15	2.17259	3.15	1.7881	3.15	1.63705	3.15	1.48732
	30.24	51.137	1438.1			3.16667	2.17233	3.16667	1.78818	3.16667	1.63686	3.16667	1.48719
	30.4	50.6852	1445.87			3.18333	2.17206	3.18333	1.78826	3.18333	1.63667	3.18333	1.48705
	30.56	50.5199	1448.18			3.2	2.1718	3.2	1.78834	3.2	1.63649	3.2	1.48691
	30.72	50.6901	1453.4			3.21667	2.17155	3.21667	1.78842	3.21667	1.6363	3.21667	1.48677
	30.88	51.196	1460.73			3.23333	2.17129	3.23333	1.7885	3.23333	1.63613	3.23333	1.48662
	31.04	51.9882	1468.85			3.25	2.17104	3.25	1.78859	3.25	1.63596	3.25	1.48648
	31.2	52.9758	1476.83			3.26667	2.17079	3.26667	1.78867	3.26667	1.63579	3.26667	1.48633
	31.36	54.0401	1484.57			3.28333	2.17054	3.28333	1.78876	3.28333	1.63563	3.28333	1.48619
	31.52	55.0516	1492.17			3.3	2.1703	3.3	1.78885	3.3	1.63547	3.3	1.48604
	31.68	55.8865	1499.71			3.31667	2.17006	3.31667	1.78893	3.31667	1.63532	3.31667	1.48589
	31.84	56.4402	1507.75			3.33333	2.16982	3.33333	1.78902	3.33333	1.63518	3.33333	1.48575
	32	56.6367	1513.96			3.35	2.16958	3.35	1.78911	3.35	1.63504	3.35	1.4856
	32.16	56.4348	1520.77			3.36667	2.16935	3.36667	1.78919	3.36667	1.6349	3.36667	1.48546
	32.32	55.8323	1528.38			3.38333	2.16912	3.38333	1.78928	3.38333	1.63477	3.38333	1.48531
	32.48	54.8675	1536.16			3.4	2.16889	3.4	1.78937	3.4	1.63464	3.4	1.48517
	32.64	53.6206	1543.96			3.41667	2.16866	3.41667	1.78946	3.41667	1.63452	3.41667	1.48502
	32.8	52.2111	1550.61			3.43333	2.16844	3.43333	1.78955	3.43333	1.6344	3.43333	1.48488
	32.96	50.7898	1558.17			3.45	2.16822	3.45	1.78964	3.45	1.63429	3.45	1.48474
	33.12	49.5257	1565.81			3.46667	2.168	3.46667	1.78973	3.46667	1.63418	3.46667	1.48459
	33.28	48.584	1573.12			3.48333	2.16779	3.48333	1.78981	3.48333	1.63408	3.48333	1.48445
	33.44	48.1012	1577.68			3.5	2.16758	3.5	1.7899	3.5	1.63398	3.5	1.48431
	33.6	48.1591	1581.21			3.51667	2.16737	3.51667	1.78999	3.51667	1.63389	3.51667	1.48416
	33.76	48.7652	1587.05			3.53333	2.16716	3.53333	1.79008	3.53333	1.6338	3.53333	1.48402
	33.92	49.8452	1594.72			3.55	2.16696	3.55	1.79017	3.55	1.63371	3.55	1.48388
	34.08	51.2515	1602.28			3.56667	2.16675	3.56667	1.79026	3.56667	1.63363	3.56667	1.48373
	34.24	52.7876	1609.93			3.58333	2.16655	3.58333	1.79035	3.58333	1.63356	3.58333	1.48359
	34.4	54.2444	1617.66			3.6	2.16636	3.6	1.79044	3.6	1.63349	3.6	1.48344
	34.56	55.4408	1625.38			3.61667	2.16616	3.61667	1.79052	3.61667	1.63342	3.61667	1.4833
	34.72	56.2579	1632.45			3.63333	2.16597	3.63333	1.79061	3.63333	1.63335	3.63333	1.48315
	34.88	56.6595	1639.97			3.65	2.16578	3.65	1.7907	3.65	1.63329	3.65	1.483
	35.04	56.692	1647.34			3.66667	2.16559	3.66667	1.79078	3.66667	1.63324	3.66667	1.48285
	35.2	56.4652	1655.35			3.68333	2.16541	3.68333	1.79087	3.68333	1.63319	3.68333	1.4827
	35.36	56.1184	1662.53			3.7	2.16523	3.7	1.79095	3.7	1.63314	3.7	1.48255
	35.52	55.7818	1669.63			3.71667	2.16504	3.71667	1.79104	3.71667	1.63309	3.71667	1.4824
	35.68	55.5438	1677.08			3.73333	2.16486	3.73333	1.79112	3.73333	1.63305	3.73333	1.48225
	35.84	55.4332	1684.5			3.75	2.16469	3.75	1.79121	3.75	1.63301	3.75	1.48209
	36	55.4209	1692.65			3.76667	2.16451	3.76667	1.79129	3.76667	1.63298	3.76667	1.48194
	36.16	55.4385	1699.92			3.78333	2.16433	3.78333	1.79137	3.78333	1.63295	3.78333	1.48178
	36.32	55.4085	1706.77			3.8	2.16416	3.8	1.79145	3.8	1.63292	3.8	1.48162
	36.48	55.2749	1713.8			3.81667	2.16399	3.81667	1.79152	3.81667	1.6329	3.81667	1.48146
	36.64	55.0239	1721.27			3.83333	2.16382	3.83333	1.7916	3.83333	1.63288	3.83333	1.4813
	36.8	54.6893	1728.88			3.85	2.16365	3.85	1.79168	3.85	1.63286	3.85	1.48113
	36.96	54.3395	1736.45			3.86667	2.16348	3.86667	1.79175	3.86667	1.63285	3.86667	1.48097
	37.12	54.052	1743.81			3.88333	2.16331	3.88333	1.79182	3.88333	1.63284	3.88333	1.4808
	37.28	53.8829	1750.8			3.9	2.16314	3.9	1.79189	3.9	1.63284	3.9	1.48063
	37.44	53.8434	1758.32			3.91667	2.16297	3.91667	1.79196	3.91667	1.63283	3.91667	1.48046
	37.6	53.8896	1765.75			3.93333	2.1628	3.93333	1.79203	3.93333	1.63284	3.93333	1.48029
	37.76	53.932	1770.52			3.95	2.16263	3.95	1.7921	3.95	1.63284	3.95	1.48012
	37.92	53.8601	1778.6			3.96667	2.16245	3.96667	1.79216	3.96667	1.63285	3.96667	1.47994
	38.08	53.5766	1785.78			3.98333	2.16228	3.98333	1.79223	3.98333	1.63286	3.98333	1.47977
	38.24	53.0297	1793.27			4	2.16211	4	1.79229	4	1.63288	4	1.47959
	38.4	52.2333	1800.55			4.01667	2.16193	4.01667	1.79235	4.01667	1.6329	4.01667	1.47941
	38.56	51.2693	1808.5			4.03333	2.16176	4.03333	1.7924	4.03333	1.63293	4.03333	1.47923
	38.72	50.2706	1815.05			4.05	2.16158	4.05	1.79246	4.05	1.63295	4.05	1.47905
	38.88	49.3889	1822.46			4.06667	2.1614	4.06667	1.79251	4.06667	1.63299	4.06667	1.47887
	39.04	48.7588	1830.05			4.08333	2.16122	4.08333	1.79257	4.08333	1.63302	4.08333	1.47868
	39.2	48.4658	1831.79			4.1	2.16103	4.1	1.79262	4.1	1.63306	4.1	1.4785
	39.36	48.5293	1837.3			4.11667	2.16085	4.11667	1.79266	4.11667	1.6331	4.11667	1.47831
	39.52	48.9037	1844.76			4.13333	2.16066	4.13333	1.79271	4.13333	1.63315	4.13333	1.47813
	39.68	49.495	1851.94			4.15	2.16046	4.15	1.79276	4.15	1.6332	4.15	1.47794
	39.84	50.1888	1859.36			4.16667	2.16027	4.16667	1.7928	4.16667	1.63325	4.16667	1.47775
	40	50.8776	1867.5			4.18333	2.16007	4.18333	1.79284	4.18333	1.6333	4.18333	1.47756
	40.16	51.4807	1874.13			4.2	2.15987	4.2	1.79288	4.2	1.63336	4.2	1.47737
	40.32	51.9505	1881.1			4.21667	2.15967	4.21667	1.79292	4.21667	1.63342	4.21667	1.47718
	40.48	52.2655	1888.38			4.23333	2.15946	4.23333	1.79295	4.23333	1.63348	4.23333	1.47699
	40.64	52.414	1895.77			4.25	2.15925	4.25	1.79299	4.25	1.63355	4.25	1.4768
	40.8	52.3763	1899.84			4.26667	2.15903	4.26667	1.79302	4.26667	1.63361	4.26667	1.47661
	40.96	52.1152	1906.69			4.28333	2.15881	4.28333	1.79305	4.28333	1.63368	4.28333	1.47642
	41.12	51.5782	1914.32			4.3	2.15859	4.3	1.79308	4.3	1.63376	4.3	1.47623
	41.28	50.7142	1921.27			4.31667	2.15837	4.31667	1.79311	4.31667	1.63383	4.31667	1.47603
	41.44	49.499	1928.68			4.33333	2.15814	4.33333	1.79313	4.33333	1.6339	4.33333	1.47584
	41.6	47.9623	1935.77			4.35	2.1579	4.35	1.79316	4.35	1.63398	4.35	1.47565
	41.76	46.2053	1943.01			4.36667	2.15767	4.36667	1.79318	4.36667	1.63406	4.36667	1.47546
	41.92	44.4012	1949.96			4.38333	2.15743	4.38333	1.7932	4.38333	1.63414	4.38333	1.47527
	42.08	42.7748	1957.41			4.4	2.15719	4.4	1.79323	4.4	1.63422	4.4	1.47507
	42.24	41.5645	1958.02			4.41667	2.15694	4.41667	1.79325	4.41667	1.6343	4.41667	1.47488
	42.4	40.9734	1960.37			4.43333	2.1567	4.43333	1.79327	4.43333	1.63438	4.43333	1.47469
	42.56	41.1228	1965.5			4.45	2.15645	4.45	1.79328	4.45	1.63445	4.45	1.4745
	42.72	42.0193	1972.49			4.46667	2.1562	4.46667	1.7933	4.46667	1.63453	4.46667	1.47431
	42.88	43.5454	1980.27			4.48333	2.15594	4.48333	1.79332	4.48333	1.63461	4.48333	1.47412
	43.04	45.4759	1987.45			4.5	2.15568	4.5	1.79333	4.5	1.63469	4.5	1.47393
	43.2	47.5192	1994.05			4.51667	2.15543	4.51667	1.79335	4.51667	1.63477	4.51667	1.47374
	43.36	49.3714	1999.98			4.53333	2.15517	4.53333	1.79336	4.53333	1.63484	4.53333	1.47355
	43.52	50.7738	2005.47			4.55	2.1549	4.55	1.79337	4.55	1.63492	4.55	1.47337
	43.68	51.5587	2012.78			4.56667	2.15464	4.56667	1.79338	4.56667	1.63499	4.56667	1.47318
	43.84	51.6748	2019.22			4.58333	2.15437	4.58333	1.7934	4.58333	1.63506	4.58333	1.473
	44	51.1876	2026.69			4.6	2.15411	4.6	1.79341	4.6	1.63513	4.6	1.47282
	44.16	50.2563	2033.58			4.61667	2.15384	4.61667	1.79341	4.61667	1.6352	4.61667	1.47264
	44.32	49.0942	2040.29			4.63333	2.15357	4.63333	1.79342	4.63333	1.63526	4.63333	1.47246
	44.48	47.9227	2047.86			4.65	2.1533	4.65	1.79343	4.65	1.63533	4.65	1.47229
	44.64	46.9305	2055.3			4.66667	2.15303	4.66667	1.79344	4.66667	1.63539	4.66667	1.47212
	44.8	46.2446	2060.9			4.68333	2.15276	4.68333	1.79345	4.68333	1.63545	4.68333	1.47195
	44.96	45.9191	2064.91			4.7	2.15249	4.7	1.79345	4.7	1.63551	4.7	1.47178
	45.12	45.941	2068.37			4.71667	2.15222	4.71667	1.79346	4.71667	1.63557	4.71667	1.47162
	45.28	46.2483	2075.48			4.73333	2.15194	4.73333	1.79347	4.73333	1.63562	4.73333	1.47145
	45.44	46.754	2082.57			4.75	2.15167	4.75	1.79348	4.75	1.63567	4.75	1.4713
	45.6	47.3702	2090.12			4.76667	2.1514	4.76667	1.79348	4.76667	1.63572	4.76667	1.47114
	45.76	48.0248	2097.45			4.78333	2.15113	4.78333	1.79349	4.78333	1.63577	4.78333	1.47099
	45.92	48.6704	2104.39			4.8	2.15087	4.8	1.7935	4.8	1.63582	4.8	1.47084
	46.08	49.2837	2109.42			4.81667	2.1506	4.81667	1.7935	4.81667	1.63586	4.81667	1.4707
	46.24	49.859	2114.76			4.83333	2.15033	4.83333	1.79351	4.83333	1.6359	4.83333	1.47056
	46.4	50.399	2122.37			4.85	2.15007	4.85	1.79352	4.85	1.63594	4.85	1.47042
	46.56	50.907	2128.55			4.86667	2.14981	4.86667	1.79353	4.86667	1.63598	4.86667	1.47029
	46.72	51.3813	2135.92			4.88333	2.14955	4.88333	1.79354	4.88333	1.63601	4.88333	1.47016
	46.88	51.8145	2143.74			4.9	2.14929	4.9	1.79355	4.9	1.63605	4.9	1.47003
	47.04	52.1954	2150.9			4.91667	2.14903	4.91667	1.79356	4.91667	1.63608	4.91667	1.46991
	47.2	52.5127	2157.11			4.93333	2.14878	4.93333	1.79356	4.93333	1.63611	4.93333	1.46979
	47.36	52.7578	2164.06			4.95	2.14853	4.95	1.79358	4.95	1.63614	4.95	1.46968
	47.52	52.9263	2170.97			4.96667	2.14828	4.96667	1.79359	4.96667	1.63617	4.96667	1.46957
	47.68	53.0182	2178.44			4.98333	2.14804	4.98333	1.7936	4.98333	1.6362	4.98333	1.46947
	47.84	53.0364	2185.54			5	2.14779	5	1.79361	5	1.63623	5	1.46937
	48	52.9858	2193.14			5.01667	2.14755	5.01667	1.79362	5.01667	1.63626	5.01667	1.46927
	48.16	52.8733	2199.4			5.03333	2.14732	5.03333	1.79363	5.03333	1.63628	5.03333	1.46918
	48.32	52.7089	2206.49			5.05	2.14709	5.05	1.79365	5.05	1.63631	5.05	1.46909
	48.48	52.5087	2213.79			5.06667	2.14686	5.06667	1.79366	5.06667	1.63634	5.06667	1.46901
	48.64	52.2955	2220.54			5.08333	2.14663	5.08333	1.79368	5.08333	1.63636	5.08333	1.46893
	48.8	52.0993	2228.04			5.1	2.14641	5.1	1.79369	5.1	1.63639	5.1	1.46886
	48.96	51.9525	2235.1			5.11667	2.14619	5.11667	1.79371	5.11667	1.63641	5.11667	1.46879
	49.12	51.8839	2241.43			5.13333	2.14597	5.13333	1.79372	5.13333	1.63644	5.13333	1.46872
	49.28	51.9098	2247.62			5.15	2.14576	5.15	1.79374	5.15	1.63647	5.15	1.46866
	49.44	52.0267	2254.48			5.16667	2.14555	5.16667	1.79376	5.16667	1.63649	5.16667	1.46861
	49.6	52.2073	2261.72			5.18333	2.14534	5.18333	1.79377	5.18333	1.63652	5.18333	1.46855
	49.76	52.4027	2269.64			5.2	2.14514	5.2	1.79379	5.2	1.63655	5.2	1.4685
	49.92	52.5516	2276.76			5.21667	2.14494	5.21667	1.79381	5.21667	1.63657	5.21667	1.46846
	50.08	52.5948	2284.03			5.23333	2.14475	5.23333	1.79383	5.23333	1.6366	5.23333	1.46842
	50.24	52.4916	2290.61			5.25	2.14456	5.25	1.79385	5.25	1.63662	5.25	1.46838
	50.4	52.2338	2296.65			5.26667	2.14437	5.26667	1.79387	5.26667	1.63665	5.26667	1.46835
	50.56	51.8525	2303.57			5.28333	2.14419	5.28333	1.79389	5.28333	1.63668	5.28333	1.46832
	50.72	51.4148	2310.55			5.3	2.14401	5.3	1.7939	5.3	1.6367	5.3	1.4683
	50.88	51.0091	2318.29			5.31667	2.14383	5.31667	1.79392	5.31667	1.63673	5.31667	1.46828
	51.04	50.7227	2324.61			5.33333	2.14366	5.33333	1.79394	5.33333	1.63676	5.33333	1.46826
	51.2	50.6166	2331.47			5.35	2.14349	5.35	1.79396	5.35	1.63678	5.35	1.46825
	51.36	50.7035	2338.6			5.36667	2.14333	5.36667	1.79398	5.36667	1.63681	5.36667	1.46824
	51.52	50.9372	2346.15			5.38333	2.14316	5.38333	1.794	5.38333	1.63684	5.38333	1.46823
	51.68	51.2155	2351.02			5.4	2.14301	5.4	1.79403	5.4	1.63687	5.4	1.46822
	51.84	51.3994	2357.32			5.41667	2.14285	5.41667	1.79405	5.41667	1.63689	5.41667	1.46822
	52	51.3433	2364.71			5.43333	2.1427	5.43333	1.79407	5.43333	1.63692	5.43333	1.46822
	52.16	50.9306	2371.76			5.45	2.14255	5.45	1.79409	5.45	1.63695	5.45	1.46823
	52.32	50.1059	2379.14			5.46667	2.14241	5.46667	1.79411	5.46667	1.63697	5.46667	1.46824
	52.48	48.8951	2385.44			5.48333	2.14227	5.48333	1.79413	5.48333	1.637	5.48333	1.46824
	52.64	47.4083	2392.28			5.5	2.14213	5.5	1.79415	5.5	1.63702	5.5	1.46825
	52.8	45.8241	2399.85			5.51667	2.142	5.51667	1.79416	5.51667	1.63705	5.51667	1.46827
	52.96	44.3583	2406.53			5.53333	2.14187	5.53333	1.79418	5.53333	1.63707	5.53333	1.46828
	53.12	43.2231	2412.32			5.55	2.14174	5.55	1.7942	5.55	1.63709	5.55	1.4683
	53.28	42.587	2414.04			5.56667	2.14162	5.56667	1.79422	5.56667	1.63711	5.56667	1.46832
	53.44	42.5434	2417.58			5.58333	2.1415	5.58333	1.79424	5.58333	1.63713	5.58333	1.46833
	53.6	43.0946	2423.92			5.6	2.14138	5.6	1.79426	5.6	1.63715	5.6	1.46835
	53.76	44.1535	2431.08			5.61667	2.14127	5.61667	1.79427	5.61667	1.63717	5.61667	1.46837
	53.92	45.5624	2438.14			5.63333	2.14116	5.63333	1.79429	5.63333	1.63719	5.63333	1.4684
	54.08	47.1232	2445.21			5.65	2.14105	5.65	1.7943	5.65	1.6372	5.65	1.46842
	54.24	48.6322	2452.59			5.66667	2.14095	5.66667	1.79432	5.66667	1.63721	5.66667	1.46844
	54.4	49.9133	2459.05			5.68333	2.14084	5.68333	1.79433	5.68333	1.63723	5.68333	1.46847
	54.56	50.8415	2464.12			5.7	2.14074	5.7	1.79435	5.7	1.63724	5.7	1.46849
	54.72	51.3565	2470.66			5.71667	2.14065	5.71667	1.79436	5.71667	1.63724	5.71667	1.46851
	54.88	51.4637	2477.53			5.73333	2.14055	5.73333	1.79437	5.73333	1.63725	5.73333	1.46854
	55.04	51.225	2485.18			5.75	2.14046	5.75	1.79439	5.75	1.63725	5.75	1.46856
	55.2	50.7433	2491.92			5.76667	2.14037	5.76667	1.7944	5.76667	1.63725	5.76667	1.46859
	55.36	50.1425	2498.97			5.78333	2.14028	5.78333	1.79441	5.78333	1.63725	5.78333	1.46861
	55.52	49.5485	2505.93			5.8	2.1402	5.8	1.79442	5.8	1.63725	5.8	1.46864
	55.68	49.0715	2512.83			5.81667	2.14012	5.81667	1.79443	5.81667	1.63724	5.81667	1.46866
	55.84	48.7916	2520.28			5.83333	2.14003	5.83333	1.79444	5.83333	1.63723	5.83333	1.46868
	56	48.7504	2523.81			5.85	2.13995	5.85	1.79444	5.85	1.63722	5.85	1.46871
	56.16	48.9468	2530.25			5.86667	2.13987	5.86667	1.79445	5.86667	1.63721	5.86667	1.46873
	56.32	49.3398	2537.37			5.88333	2.1398	5.88333	1.79446	5.88333	1.63719	5.88333	1.46875
	56.48	49.8575	2544.42			5.9	2.13972	5.9	1.79446	5.9	1.63717	5.9	1.46878
	56.64	50.4108	2551.22			5.91667	2.13965	5.91667	1.79447	5.91667	1.63715	5.91667	1.4688
	56.8	50.911	2557.51			5.93333	2.13957	5.93333	1.79447	5.93333	1.63712	5.93333	1.46882
	56.96	51.2871	2565.03			5.95	2.1395	5.95	1.79448	5.95	1.6371	5.95	1.46884
	57.12	51.5001	2571.74			5.96667	2.13943	5.96667	1.79448	5.96667	1.63707	5.96667	1.46886
	57.28	51.5487	2579.09			5.98333	2.13936	5.98333	1.79448	5.98333	1.63704	5.98333	1.46889
	57.44	51.4671	2585.73			6	2.13929	6	1.79449	6	1.63701	6	1.46891
	57.6	51.3124	2592.68			6.01667	2.13922	6.01667	1.79449	6.01667	1.63698	6.01667	1.46893
	57.76	51.1461	2599.62			6.03333	2.13915	6.03333	1.79449	6.03333	1.63694	6.03333	1.46895
	57.92	51.0133	2606.41			6.05	2.13908	6.05	1.79449	6.05	1.63691	6.05	1.46897
	58.08	50.9273	2613.12			6.06667	2.13902	6.06667	1.79449	6.06667	1.63687	6.06667	1.46899
	58.24	50.8625	2618.78			6.08333	2.13895	6.08333	1.79449	6.08333	1.63683	6.08333	1.46901
	58.4	50.7601	2625.82			6.1	2.13889	6.1	1.79449	6.1	1.63679	6.1	1.46904
	58.56	50.5456	2632.86			6.11667	2.13882	6.11667	1.79449	6.11667	1.63675	6.11667	1.46906
	58.72	50.153	2639.84			6.13333	2.13876	6.13333	1.79449	6.13333	1.63671	6.13333	1.46908
	58.88	49.5497	2646.43			6.15	2.13869	6.15	1.79448	6.15	1.63666	6.15	1.4691
	59.04	48.7543	2653.45			6.16667	2.13863	6.16667	1.79448	6.16667	1.63662	6.16667	1.46913
	59.2	47.842	2660.14			6.18333	2.13856	6.18333	1.79448	6.18333	1.63657	6.18333	1.46915
	59.36	46.9334	2667.25			6.2	2.1385	6.2	1.79447	6.2	1.63653	6.2	1.46917
	59.52	46.1712	2673.93			6.21667	2.13844	6.21667	1.79447	6.21667	1.63648	6.21667	1.4692
	59.68	45.688	2676.51			6.23333	2.13838	6.23333	1.79446	6.23333	1.63643	6.23333	1.46923
	59.84	45.5751	2682.2			6.25	2.13832	6.25	1.79446	6.25	1.63638	6.25	1.46925
	60	45.8605	2689.14			6.26667	2.13825	6.26667	1.79445	6.26667	1.63633	6.26667	1.46928
	60.16	46.5007	2695.41			6.28333	2.13819	6.28333	1.79445	6.28333	1.63628	6.28333	1.46931
	60.32	47.3902	2702			6.3	2.13813	6.3	1.79444	6.3	1.63623	6.3	1.46934
	60.48	48.3845	2709.04			6.31667	2.13807	6.31667	1.79443	6.31667	1.63618	6.31667	1.46938
	60.64	49.3315	2715.7			6.33333	2.13801	6.33333	1.79442	6.33333	1.63613	6.33333	1.46941
	60.8	50.1018	2722.56			6.35	2.13795	6.35	1.79442	6.35	1.63607	6.35	1.46945
	60.96	50.6116	2728.72			6.36667	2.1379	6.36667	1.79441	6.36667	1.63602	6.36667	1.46949
	61.12	50.8328	2735.46			6.38333	2.13784	6.38333	1.7944	6.38333	1.63597	6.38333	1.46953
	61.28	50.7897	2742.51			6.4	2.13778	6.4	1.79439	6.4	1.63591	6.4	1.46958
	61.44	50.5441	2749.32			6.41667	2.13772	6.41667	1.79438	6.41667	1.63586	6.41667	1.46962
	61.6	50.1756	2756.54			6.43333	2.13766	6.43333	1.79437	6.43333	1.6358	6.43333	1.46967
	61.76	49.7627	2762.82			6.45	2.1376	6.45	1.79436	6.45	1.63574	6.45	1.46972
	61.92	49.3691	2769.23			6.46667	2.13754	6.46667	1.79435	6.46667	1.63569	6.46667	1.46977
	62.08	49.0384	2775.34			6.48333	2.13749	6.48333	1.79434	6.48333	1.63563	6.48333	1.46982
	62.24	48.7957	2782.17			6.5	2.13743	6.5	1.79433	6.5	1.63557	6.5	1.46988
	62.4	48.6527	2788.7			6.51667	2.13737	6.51667	1.79432	6.51667	1.63551	6.51667	1.46994
	62.56	48.6136	2795.28			6.53333	2.13731	6.53333	1.7943	6.53333	1.63544	6.53333	1.47
	62.72	48.6779	2802.07			6.55	2.13725	6.55	1.79429	6.55	1.63538	6.55	1.47006
	62.88	48.8389	2808.44			6.56667	2.13719	6.56667	1.79428	6.56667	1.63532	6.56667	1.47013
	63.04	49.0798	2814.17			6.58333	2.13713	6.58333	1.79427	6.58333	1.63525	6.58333	1.4702
	63.2	49.3693	2820.71			6.6	2.13707	6.6	1.79426	6.6	1.63519	6.6	1.47027
	63.36	49.6614	2827.4			6.61667	2.13701	6.61667	1.79424	6.61667	1.63512	6.61667	1.47034
	63.52	49.9006	2834.78			6.63333	2.13694	6.63333	1.79423	6.63333	1.63505	6.63333	1.47042
	63.68	50.0321	2842.1			6.65	2.13688	6.65	1.79422	6.65	1.63498	6.65	1.4705
	63.84	50.0161	2847.57			6.66667	2.13682	6.66667	1.79421	6.66667	1.63491	6.66667	1.47058
	64	49.8396	2854.16			6.68333	2.13676	6.68333	1.79419	6.68333	1.63483	6.68333	1.47066
	64.16	49.5234	2861.11			6.7	2.1367	6.7	1.79418	6.7	1.63476	6.7	1.47074
	64.32	49.1192	2867.95			6.71667	2.13663	6.71667	1.79417	6.71667	1.63468	6.71667	1.47083
	64.48	48.698	2874.72			6.73333	2.13657	6.73333	1.79416	6.73333	1.63461	6.73333	1.47092
	64.64	48.331	2881.13			6.75	2.13651	6.75	1.79414	6.75	1.63453	6.75	1.471
	64.8	48.0695	2887.5			6.76667	2.13644	6.76667	1.79413	6.76667	1.63445	6.76667	1.4711
	64.96	47.9296	2894.37			6.78333	2.13638	6.78333	1.79412	6.78333	1.63437	6.78333	1.47119
	65.12	47.8865	2899.13			6.8	2.13632	6.8	1.7941	6.8	1.63429	6.8	1.47128
	65.28	47.8811	2904.87			6.81667	2.13625	6.81667	1.79409	6.81667	1.6342	6.81667	1.47138
	65.44	47.8374	2912.21			6.83333	2.13619	6.83333	1.79408	6.83333	1.63412	6.83333	1.47147
	65.6	47.6857	2918.95			6.85	2.13613	6.85	1.79407	6.85	1.63403	6.85	1.47157
	65.76	47.3854	2925.35			6.86667	2.13606	6.86667	1.79406	6.86667	1.63394	6.86667	1.47167
	65.92	46.9392	2932.18			6.88333	2.136	6.88333	1.79404	6.88333	1.63386	6.88333	1.47177
	66.08	46.3961	2938.03			6.9	2.13594	6.9	1.79403	6.9	1.63377	6.9	1.47187
	66.24	45.8403	2944.67			6.91667	2.13588	6.91667	1.79402	6.91667	1.63368	6.91667	1.47197
	66.4	45.3706	2950.97			6.93333	2.13581	6.93333	1.79401	6.93333	1.63359	6.93333	1.47207
	66.56	45.0751	2957.64			6.95	2.13575	6.95	1.794	6.95	1.6335	6.95	1.47217
	66.72	45.0091	2960.68			6.96667	2.13569	6.96667	1.79399	6.96667	1.63341	6.96667	1.47227
	66.88	45.1825	2965.57			6.98333	2.13563	6.98333	1.79398	6.98333	1.63331	6.98333	1.47237
	67.04	45.5591	2972.77			7	2.13558	7	1.79397	7	1.63322	7	1.47248
	67.2	46.0685	2979.54			7.01667	2.13552	7.01667	1.79397	7.01667	1.63313	7.01667	1.47258
	67.36	46.6249	2986.66			7.03333	2.13546	7.03333	1.79396	7.03333	1.63304	7.03333	1.47268
	67.52	47.1486	2993.57			7.05	2.1354	7.05	1.79395	7.05	1.63295	7.05	1.47278
	67.68	47.5817	2999.4			7.06667	2.13535	7.06667	1.79395	7.06667	1.63285	7.06667	1.47289
	67.84	47.8959	3005.72			7.08333	2.1353	7.08333	1.79394	7.08333	1.63276	7.08333	1.47299
	68	48.0897	3012.45			7.1	2.13524	7.1	1.79394	7.1	1.63267	7.1	1.47309
	68.16	48.1771	3017.8			7.11667	2.13519	7.11667	1.79393	7.11667	1.63258	7.11667	1.47319
	68.32	48.1742	3023.63			7.13333	2.13514	7.13333	1.79393	7.13333	1.63249	7.13333	1.47329
	68.48	48.0876	3030.42			7.15	2.13509	7.15	1.79393	7.15	1.63239	7.15	1.47339
	68.64	47.9098	3037.32			7.16667	2.13504	7.16667	1.79393	7.16667	1.6323	7.16667	1.47349
	68.8	47.624	3043.89			7.18333	2.13499	7.18333	1.79393	7.18333	1.63221	7.18333	1.47359
	68.96	47.2158	3050.44			7.2	2.13494	7.2	1.79393	7.2	1.63212	7.2	1.47369
	69.12	46.6882	3056.39			7.21667	2.13489	7.21667	1.79393	7.21667	1.63203	7.21667	1.47379
	69.28	46.0743	3063.22			7.23333	2.13485	7.23333	1.79393	7.23333	1.63193	7.23333	1.47389
	69.44	45.4415	3069.36			7.25	2.1348	7.25	1.79393	7.25	1.63184	7.25	1.47398
	69.6	44.8855	3075.65			7.26667	2.13476	7.26667	1.79393	7.26667	1.63175	7.26667	1.47408
	69.76	44.5127	3081.47			7.28333	2.13471	7.28333	1.79393	7.28333	1.63166	7.28333	1.47418
	69.92	44.4158	3084.57			7.3	2.13467	7.3	1.79394	7.3	1.63157	7.3	1.47427
	70.08	44.6487	3090.7			7.31667	2.13463	7.31667	1.79394	7.31667	1.63147	7.31667	1.47436
	70.24	45.2069	3097.31			7.33333	2.13459	7.33333	1.79395	7.33333	1.63138	7.33333	1.47446
	70.4	46.0217	3104.23			7.35	2.13455	7.35	1.79395	7.35	1.63129	7.35	1.47455
	70.56	46.9675	3111.11			7.36667	2.13451	7.36667	1.79396	7.36667	1.63119	7.36667	1.47464
	70.72	47.8853	3117.52			7.38333	2.13447	7.38333	1.79396	7.38333	1.6311	7.38333	1.47472
	70.88	48.6153	3123.49			7.4	2.13443	7.4	1.79397	7.4	1.63101	7.4	1.47481
	71.04	49.0312	3129.75			7.41667	2.13439	7.41667	1.79397	7.41667	1.63091	7.41667	1.47489
	71.2	49.0691	3136.62			7.43333	2.13436	7.43333	1.79398	7.43333	1.63082	7.43333	1.47498
	71.36	48.7425	3143.33			7.45	2.13432	7.45	1.79399	7.45	1.63072	7.45	1.47506
	71.52	48.1402	3149.87			7.46667	2.13429	7.46667	1.79399	7.46667	1.63063	7.46667	1.47514
	71.68	47.4057	3156.08			7.48333	2.13425	7.48333	1.794	7.48333	1.63053	7.48333	1.47522
	71.84	46.704	3162.43			7.5	2.13422	7.5	1.79401	7.5	1.63044	7.5	1.4753
	72	46.1823	3168.73			7.51667	2.13419	7.51667	1.79402	7.51667	1.63034	7.51667	1.47537
	72.16	45.9342	3175.02			7.53333	2.13416	7.53333	1.79402	7.53333	1.63025	7.53333	1.47545
	72.32	45.976	3181.02			7.55	2.13413	7.55	1.79403	7.55	1.63015	7.55	1.47552
	72.48	46.2418	3185.51			7.56667	2.1341	7.56667	1.79404	7.56667	1.63005	7.56667	1.47559
	72.64	46.598	3192			7.58333	2.13407	7.58333	1.79405	7.58333	1.62996	7.58333	1.47566
	72.8	46.8755	3199			7.6	2.13404	7.6	1.79405	7.6	1.62986	7.6	1.47572
	72.96	46.9116	3205.63			7.61667	2.13401	7.61667	1.79406	7.61667	1.62976	7.61667	1.47579
	73.12	46.5922	3211.55			7.63333	2.13398	7.63333	1.79407	7.63333	1.62966	7.63333	1.47585
	73.28	45.8836	3217.79			7.65	2.13396	7.65	1.79407	7.65	1.62957	7.65	1.47591
	73.44	44.8469	3224.16			7.66667	2.13393	7.66667	1.79408	7.66667	1.62947	7.66667	1.47597
	73.6	43.6293	3230.56			7.68333	2.13391	7.68333	1.79409	7.68333	1.62937	7.68333	1.47603
	73.76	42.4356	3236.62			7.7	2.13389	7.7	1.79409	7.7	1.62927	7.7	1.47609
	73.92	41.4844	3243.11			7.71667	2.13386	7.71667	1.7941	7.71667	1.62918	7.71667	1.47614
	74.08	40.9609	3246.34			7.73333	2.13384	7.73333	1.79411	7.73333	1.62908	7.73333	1.4762
	74.24	40.976	3249.59			7.75	2.13382	7.75	1.79411	7.75	1.62899	7.75	1.47625
	74.4	41.5426	3255.71			7.76667	2.1338	7.76667	1.79412	7.76667	1.6289	7.76667	1.4763
	74.56	42.574	3261.46			7.78333	2.13378	7.78333	1.79412	7.78333	1.62881	7.78333	1.47634
	74.72	43.9052	3267.72			7.8	2.13376	7.8	1.79413	7.8	1.62872	7.8	1.47639
	74.88	45.3306	3274.56			7.81667	2.13374	7.81667	1.79414	7.81667	1.62863	7.81667	1.47643
	75.04	46.6501	3281.58			7.83333	2.13372	7.83333	1.79414	7.83333	1.62854	7.83333	1.47647
	75.2	47.7098	3287.99			7.85	2.13371	7.85	1.79415	7.85	1.62846	7.85	1.47651
	75.36	48.429	3293.53			7.86667	2.13369	7.86667	1.79415	7.86667	1.62837	7.86667	1.47654
	75.52	48.8076	3300.33			7.88333	2.13367	7.88333	1.79416	7.88333	1.62829	7.88333	1.47657
	75.68	48.9117	3306.71			7.9	2.13365	7.9	1.79416	7.9	1.62822	7.9	1.4766
	75.84	48.8449	3312.88			7.91667	2.13364	7.91667	1.79417	7.91667	1.62814	7.91667	1.47662
	76	48.7133	3319.86			7.93333	2.13362	7.93333	1.79417	7.93333	1.62807	7.93333	1.47664
	76.16	48.5942	3326.27			7.95	2.1336	7.95	1.79418	7.95	1.628	7.95	1.47666
	76.32	48.5188	3333.42			7.96667	2.13358	7.96667	1.79418	7.96667	1.62793	7.96667	1.47668
	76.48	48.4717	3339.5			7.98333	2.13356	7.98333	1.79419	7.98333	1.62786	7.98333	1.47669
	76.64	48.4068	3345.96			8	2.13355	8	1.79419	8	1.6278	8	1.47669
	76.8	48.2731	3351.82			8.01667	2.13353	8.01667	1.7942	8.01667	1.62774	8.01667	1.47669
	76.96	48.0407	3358.23			8.03333	2.13351	8.03333	1.7942	8.03333	1.62769	8.03333	1.47669
	77.12	47.7186	3364.68			8.05	2.13348	8.05	1.7942	8.05	1.62763	8.05	1.47669
	77.28	47.3567	3371.49			8.06667	2.13346	8.06667	1.79421	8.06667	1.62758	8.06667	1.47668
	77.44	47.0313	3377.53			8.08333	2.13344	8.08333	1.79421	8.08333	1.62753	8.08333	1.47666
	77.6	46.8181	3384.08			8.1	2.13341	8.1	1.79421	8.1	1.62749	8.1	1.47664
	77.76	46.7612	3390.34			8.11667	2.13339	8.11667	1.79422	8.11667	1.62744	8.11667	1.47662
	77.92	46.8487	3397.26			8.13333	2.13336	8.13333	1.79422	8.13333	1.6274	8.13333	1.47659
	78.08	47.0032	3403.41			8.15	2.13333	8.15	1.79423	8.15	1.62736	8.15	1.47656
	78.24	47.0927	3407.27			8.16667	2.1333	8.16667	1.79423	8.16667	1.62733	8.16667	1.47652
	78.4	46.96	3413.59			8.18333	2.13327	8.18333	1.79423	8.18333	1.62729	8.18333	1.47648
	78.56	46.4638	3420.98			8.2	2.13323	8.2	1.79424	8.2	1.62726	8.2	1.47643
	78.72	45.5208	3426.99			8.21667	2.13319	8.21667	1.79424	8.21667	1.62723	8.21667	1.47638
	78.88	44.1364	3434.13			8.23333	2.13315	8.23333	1.79424	8.23333	1.6272	8.23333	1.47632
	79.04	42.4163	3439.85			8.25	2.13311	8.25	1.79425	8.25	1.62717	8.25	1.47626
	79.2	40.5528	3445.97			8.26667	2.13306	8.26667	1.79425	8.26667	1.62715	8.26667	1.47619
	79.36	38.7906	3452.16			8.28333	2.13301	8.28333	1.79425	8.28333	1.62713	8.28333	1.47612
	79.52	37.3784	3458.21			8.3	2.13296	8.3	1.79426	8.3	1.6271	8.3	1.47604
	79.68	36.5187	3458.4			8.31667	2.13291	8.31667	1.79426	8.31667	1.62708	8.31667	1.47596
	79.84	36.3275	3460.82			8.33333	2.13285	8.33333	1.79426	8.33333	1.62706	8.33333	1.47588
	80	36.8135	3465.73			8.35	2.13279	8.35	1.79427	8.35	1.62704	8.35	1.47579
	80.16	37.8801	3472.21			8.36667	2.13273	8.36667	1.79427	8.36667	1.62703	8.36667	1.4757
	80.32	39.3499	3479.43			8.38333	2.13266	8.38333	1.79427	8.38333	1.62701	8.38333	1.4756
	80.48	41.0035	3485.08			8.4	2.13259	8.4	1.79428	8.4	1.62699	8.4	1.4755
	80.64	42.6226	3491.85			8.41667	2.13252	8.41667	1.79428	8.41667	1.62698	8.41667	1.4754
	80.8	44.0297	3497.32			8.43333	2.13244	8.43333	1.79428	8.43333	1.62696	8.43333	1.47529
	80.96	45.113	3501.64			8.45	2.13236	8.45	1.79429	8.45	1.62695	8.45	1.47518
	81.12	45.8353	3507.82			8.46667	2.13228	8.46667	1.79429	8.46667	1.62694	8.46667	1.47507
	81.28	46.2267	3514.15			8.48333	2.1322	8.48333	1.79429	8.48333	1.62692	8.48333	1.47495
	81.44	46.3641	3520.07			8.5	2.13212	8.5	1.7943	8.5	1.62691	8.5	1.47483
	81.6	46.3462	3526.67			8.51667	2.13203	8.51667	1.7943	8.51667	1.6269	8.51667	1.47472
	81.76	46.2682	3533.29			8.53333	2.13194	8.53333	1.7943	8.53333	1.62689	8.53333	1.47459
	81.92	46.2034	3539.65			8.55	2.13185	8.55	1.79431	8.55	1.62688	8.55	1.47447
	82.08	46.1928	3545.53			8.56667	2.13176	8.56667	1.79431	8.56667	1.62687	8.56667	1.47435
	82.24	46.2441	3552			8.58333	2.13167	8.58333	1.79431	8.58333	1.62686	8.58333	1.47422
	82.4	46.3383	3558.43			8.6	2.13157	8.6	1.79432	8.6	1.62685	8.6	1.4741
	82.56	46.4394	3564.55			8.61667	2.13148	8.61667	1.79432	8.61667	1.62684	8.61667	1.47397
	82.72	46.5063	3569.9			8.63333	2.13138	8.63333	1.79432	8.63333	1.62683	8.63333	1.47385
	82.88	46.5032	3575.63			8.65	2.13128	8.65	1.79433	8.65	1.62683	8.65	1.47372
	83.04	46.4071	3582.32			8.66667	2.13119	8.66667	1.79433	8.66667	1.62682	8.66667	1.47359
	83.2	46.2116	3588.44			8.68333	2.13109	8.68333	1.79434	8.68333	1.62681	8.68333	1.47346
	83.36	45.9286	3594.97			8.7	2.13099	8.7	1.79434	8.7	1.62681	8.7	1.47334
	83.52	45.5857	3601.07			8.71667	2.13089	8.71667	1.79434	8.71667	1.6268	8.71667	1.47321
	83.68	45.2226	3607.52			8.73333	2.13079	8.73333	1.79435	8.73333	1.6268	8.73333	1.47308
	83.84	44.8847	3613.36			8.75	2.13069	8.75	1.79435	8.75	1.6268	8.75	1.47295
	84	44.6172	3619.57			8.76667	2.1306	8.76667	1.79435	8.76667	1.6268	8.76667	1.47283
	84.16	44.4577	3626.07			8.78333	2.1305	8.78333	1.79435	8.78333	1.6268	8.78333	1.4727
	84.32	44.4311	3631.52			8.8	2.1304	8.8	1.79436	8.8	1.6268	8.8	1.47257
	84.48	44.5462	3634.53			8.81667	2.13031	8.81667	1.79436	8.81667	1.6268	8.81667	1.47245
	84.64	44.7947	3640.94			8.83333	2.13021	8.83333	1.79436	8.83333	1.6268	8.83333	1.47232
	84.8	45.1531	3648.89			8.85	2.13012	8.85	1.79436	8.85	1.62681	8.85	1.4722
	84.96	45.5871	3654.83			8.86667	2.13002	8.86667	1.79437	8.86667	1.62681	8.86667	1.47208
	85.12	46.0561	3661.13			8.88333	2.12993	8.88333	1.79437	8.88333	1.62682	8.88333	1.47195
	85.28	46.5184	3667.41			8.9	2.12984	8.9	1.79437	8.9	1.62683	8.9	1.47183
	85.44	46.9341	3673.5			8.91667	2.12975	8.91667	1.79437	8.91667	1.62684	8.91667	1.47171
	85.6	47.268	3680.03			8.93333	2.12966	8.93333	1.79437	8.93333	1.62685	8.93333	1.47159
	85.76	47.49	3686.36			8.95	2.12957	8.95	1.79437	8.95	1.62686	8.95	1.47147
	85.92	47.5768	3691.63			8.96667	2.12948	8.96667	1.79437	8.96667	1.62687	8.96667	1.47135
	86.08	47.5142	3698.06			8.98333	2.12939	8.98333	1.79437	8.98333	1.62689	8.98333	1.47124
	86.24	47.301	3705.33			9	2.12931	9	1.79437	9	1.6269	9	1.47112
	86.4	46.9538	3711.87			9.01667	2.12922	9.01667	1.79437	9.01667	1.62692	9.01667	1.471
	86.56	46.5103	3717.36			9.03333	2.12914	9.03333	1.79437	9.03333	1.62694	9.03333	1.47089
	86.72	46.029	3723.5			9.05	2.12905	9.05	1.79437	9.05	1.62695	9.05	1.47077
	86.88	45.5836	3729.85			9.06667	2.12897	9.06667	1.79436	9.06667	1.62697	9.06667	1.47066
	87.04	45.2506	3736.25			9.08333	2.12888	9.08333	1.79436	9.08333	1.62699	9.08333	1.47055
	87.2	45.0915	3741.92			9.1	2.1288	9.1	1.79436	9.1	1.627	9.1	1.47044
	87.36	45.1337	3749.02			9.11667	2.12872	9.11667	1.79436	9.11667	1.62702	9.11667	1.47033
	87.52	45.3551	3753.52			9.13333	2.12864	9.13333	1.79435	9.13333	1.62704	9.13333	1.47022
	87.68	45.6787	3758.9			9.15	2.12856	9.15	1.79435	9.15	1.62706	9.15	1.47012
	87.84	45.9795	3765.04			9.16667	2.12848	9.16667	1.79434	9.16667	1.62707	9.16667	1.47001
	88	46.1072	3771.99			9.18333	2.1284	9.18333	1.79434	9.18333	1.62709	9.18333	1.46991
	88.16	45.9194	3778.09			9.2	2.12832	9.2	1.79433	9.2	1.62711	9.2	1.4698
	88.32	45.3188	3784.55			9.21667	2.12825	9.21667	1.79432	9.21667	1.62712	9.21667	1.4697
	88.48	44.2863	3790.53			9.23333	2.12817	9.23333	1.79431	9.23333	1.62714	9.23333	1.4696
	88.64	42.8987	3796.82			9.25	2.1281	9.25	1.79431	9.25	1.62715	9.25	1.4695
	88.8	41.3256	3802.52			9.26667	2.12802	9.26667	1.7943	9.26667	1.62716	9.26667	1.4694
	88.96	39.8035	3809.22			9.28333	2.12795	9.28333	1.79429	9.28333	1.62717	9.28333	1.46931
	89.12	38.5906	3815.07			9.3	2.12788	9.3	1.79428	9.3	1.62718	9.3	1.46921
	89.28	37.9134	3815.99			9.31667	2.1278	9.31667	1.79427	9.31667	1.62719	9.31667	1.46912
	89.44	37.9159	3819.25			9.33333	2.12773	9.33333	1.79426	9.33333	1.62719	9.33333	1.46902
	89.6	38.6253	3825.1			9.35	2.12766	9.35	1.79425	9.35	1.6272	9.35	1.46893
	89.76	39.943	3831.34			9.36667	2.12759	9.36667	1.79423	9.36667	1.6272	9.36667	1.46884
	89.92	41.6636	3837.68			9.38333	2.12752	9.38333	1.79422	9.38333	1.62719	9.38333	1.46875
	90.08	43.5187	3843.43			9.4	2.12746	9.4	1.79421	9.4	1.62719	9.4	1.46866
	90.24	45.2335	3849.66			9.41667	2.12739	9.41667	1.7942	9.41667	1.62718	9.41667	1.46857
	90.4	46.5847	3856.45			9.43333	2.12732	9.43333	1.79418	9.43333	1.62717	9.43333	1.46848
	90.56	47.4426	3862.81			9.45	2.12726	9.45	1.79417	9.45	1.62716	9.45	1.4684
	90.72	47.7908	3868.79			9.46667	2.12719	9.46667	1.79415	9.46667	1.62714	9.46667	1.46831
	90.88	47.7164	3875.45			9.48333	2.12713	9.48333	1.79414	9.48333	1.62712	9.48333	1.46823
	91.04	47.3768	3881.71			9.5	2.12706	9.5	1.79412	9.5	1.62709	9.5	1.46815
	91.2	46.9522	3887.46			9.51667	2.127	9.51667	1.79411	9.51667	1.62706	9.51667	1.46807
	91.36	46.5967	3894.2			9.53333	2.12694	9.53333	1.79409	9.53333	1.62703	9.53333	1.46799
	91.52	46.4012	3900.03			9.55	2.12687	9.55	1.79408	9.55	1.62699	9.55	1.46791
	91.68	46.3778	3905.74			9.56667	2.12681	9.56667	1.79406	9.56667	1.62695	9.56667	1.46783
	91.84	46.4674	3912.69			9.58333	2.12675	9.58333	1.79405	9.58333	1.6269	9.58333	1.46775
	92	46.5671	3919.24			9.6	2.12669	9.6	1.79403	9.6	1.62685	9.6	1.46767
	92.16	46.5688	3924.76			9.61667	2.12663	9.61667	1.79401	9.61667	1.6268	9.61667	1.4676
	92.32	46.3952	3931.18			9.63333	2.12657	9.63333	1.794	9.63333	1.62674	9.63333	1.46752
	92.48	46.0259	3937.46			9.65	2.12652	9.65	1.79398	9.65	1.62668	9.65	1.46745
	92.64	45.5032	3943.57			9.66667	2.12646	9.66667	1.79397	9.66667	1.62661	9.66667	1.46737
	92.8	44.9194	3949.42			9.68333	2.1264	9.68333	1.79395	9.68333	1.62654	9.68333	1.4673
	92.96	44.3904	3955.41			9.7	2.12634	9.7	1.79393	9.7	1.62646	9.7	1.46723
	93.12	44.0224	3961.54			9.71667	2.12629	9.71667	1.79392	9.71667	1.62638	9.71667	1.46715
	93.28	43.8843	3967.85			9.73333	2.12623	9.73333	1.7939	9.73333	1.6263	9.73333	1.46708
	93.44	43.9916	3972.47			9.75	2.12618	9.75	1.79389	9.75	1.62621	9.75	1.46701
	93.6	44.3073	3977.64			9.76667	2.12613	9.76667	1.79387	9.76667	1.62611	9.76667	1.46694
	93.76	44.7571	3984.47			9.78333	2.12607	9.78333	1.79385	9.78333	1.62602	9.78333	1.46687
	93.92	45.2531	3990.36			9.8	2.12602	9.8	1.79384	9.8	1.62591	9.8	1.4668
	94.08	45.7192	3996.36			9.81667	2.12597	9.81667	1.79382	9.81667	1.62581	9.81667	1.46673
	94.24	46.1087	4003.04			9.83333	2.12592	9.83333	1.79381	9.83333	1.6257	9.83333	1.46666
	94.4	46.4097	4009.6			9.85	2.12587	9.85	1.7938	9.85	1.62559	9.85	1.46658
	94.56	46.6382	4015.59			9.86667	2.12582	9.86667	1.79378	9.86667	1.62547	9.86667	1.46651
	94.72	46.822	4021.77			9.88333	2.12577	9.88333	1.79377	9.88333	1.62535	9.88333	1.46644
	94.88	46.9815	4027.5			9.9	2.12572	9.9	1.79375	9.9	1.62523	9.9	1.46637
	95.04	47.1156	4033.88			9.91667	2.12568	9.91667	1.79374	9.91667	1.6251	9.91667	1.4663
	95.2	47.1982	4040.78			9.93333	2.12563	9.93333	1.79373	9.93333	1.62498	9.93333	1.46623
	95.36	47.1856	4047.04			9.95	2.12558	9.95	1.79371	9.95	1.62484	9.95	1.46616
	95.52	47.0334	4053.12			9.96667	2.12554	9.96667	1.7937	9.96667	1.62471	9.96667	1.46608
	95.68	46.7169	4058.58			9.98333	2.12549	9.98333	1.79369	9.98333	1.62458	9.98333	1.46601
	95.84	46.247	4065.68			10	2.12545	10	1.79367	10	1.62444	10	1.46594
	96	45.6758	4071.59			10.0167	2.12541	10.0167	1.79366	10.0167	1.6243	10.0167	1.46586
	96.16	45.0883	4077.75			10.0333	2.12536	10.0333	1.79365	10.0333	1.62416	10.0333	1.46579
	96.32	44.5825	4084.14			10.05	2.12532	10.05	1.79364	10.05	1.62402	10.05	1.46572
	96.48	44.2426	4090.26			10.0667	2.12528	10.0667	1.79363	10.0667	1.62388	10.0667	1.46564
	96.64	44.114	4095.71			10.0833	2.12523	10.0833	1.79362	10.0833	1.62373	10.0833	1.46557
	96.8	44.1873	4101.35			10.1	2.12519	10.1	1.7936	10.1	1.62359	10.1	1.4655
	96.96	44.398	4106.07			10.1167	2.12515	10.1167	1.79359	10.1167	1.62344	10.1167	1.46542
	97.12	44.6422	4111.66			10.1333	2.12511	10.1333	1.79358	10.1333	1.62329	10.1333	1.46535
	97.28	44.8042	4118.34			10.15	2.12507	10.15	1.79357	10.15	1.62314	10.15	1.46527
	97.44	44.7887	4125.14			10.1667	2.12503	10.1667	1.79356	10.1667	1.62299	10.1667	1.4652
	97.6	44.5482	4131.57			10.1833	2.12499	10.1833	1.79355	10.1833	1.62283	10.1833	1.46512
	97.76	44.0968	4137.08			10.2	2.12495	10.2	1.79354	10.2	1.62268	10.2	1.46505
	97.92	43.5065	4143.22			10.2167	2.12491	10.2167	1.79353	10.2167	1.62252	10.2167	1.46497
	98.08	42.8864	4148.58			10.2333	2.12487	10.2333	1.79352	10.2333	1.62237	10.2333	1.4649
	98.24	42.3513	4155.2			10.25	2.12483	10.25	1.79351	10.25	1.62221	10.25	1.46483
	98.4	41.9878	4160.97			10.2667	2.12479	10.2667	1.7935	10.2667	1.62205	10.2667	1.46476
	98.56	41.8291	4165.19			10.2833	2.12475	10.2833	1.79349	10.2833	1.62189	10.2833	1.46468
	98.72	41.8454	4168.83			10.3	2.12472	10.3	1.79348	10.3	1.62173	10.3	1.46461
	98.88	41.9533	4174.41			10.3167	2.12468	10.3167	1.79347	10.3167	1.62157	10.3167	1.46454
	99.04	42.0419	4180.74			10.3333	2.12464	10.3333	1.79346	10.3333	1.62141	10.3333	1.46447
	99.2	42.0077	4187.75			10.35	2.1246	10.35	1.79345	10.35	1.62125	10.35	1.4644
	99.36	41.7881	4193.93			10.3667	2.12457	10.3667	1.79344	10.3667	1.62108	10.3667	1.46434
	99.52	41.3844	4200.28			10.3833	2.12453	10.3833	1.79343	10.3833	1.62092	10.3833	1.46427
	99.68	40.8664	4205.26			10.4	2.12449	10.4	1.79342	10.4	1.62075	10.4	1.46421
	99.84	40.3576	4211.59			10.4167	2.12446	10.4167	1.79341	10.4167	1.62059	10.4167	1.46414
	100	40.004	4214.24			10.4333	2.12442	10.4333	1.7934	10.4333	1.62042	10.4333	1.46408
	100.16	39.9362	4218.29			10.45	2.12439	10.45	1.79339	10.45	1.62025	10.45	1.46402
	100.32	40.2341	4224.21			10.4667	2.12435	10.4667	1.79338	10.4667	1.62008	10.4667	1.46396
	100.48	40.9044	4229.64			10.4833	2.12432	10.4833	1.79337	10.4833	1.61992	10.4833	1.4639
	100.64	41.8765	4235.97			10.5	2.12428	10.5	1.79336	10.5	1.61975	10.5	1.46385
	100.8	43.0179	4242.39			10.5167	2.12425	10.5167	1.79335	10.5167	1.61957	10.5167	1.4638
	100.96	44.1644	4248.32			10.5333	2.12421	10.5333	1.79334	10.5333	1.6194	10.5333	1.46375
	101.12	45.1575	4254.2			10.55	2.12418	10.55	1.79332	10.55	1.61923	10.55	1.4637
	101.28	45.8781	4260.02			10.5667	2.12414	10.5667	1.79331	10.5667	1.61906	10.5667	1.46365
	101.44	46.2692	4266.28			10.5833	2.12411	10.5833	1.7933	10.5833	1.61888	10.5833	1.46361
	101.6	46.3424	4272.74			10.6	2.12407	10.6	1.79329	10.6	1.61871	10.6	1.46357
	101.76	46.1671	4278.96			10.6167	2.12404	10.6167	1.79327	10.6167	1.61854	10.6167	1.46353
	101.92	45.8479	4285.57			10.6333	2.12401	10.6333	1.79326	10.6333	1.61836	10.6333	1.46349
	102.08	45.4962	4290.42			10.65	2.12397	10.65	1.79325	10.65	1.61818	10.65	1.46346
	102.24	45.2038	4296.74			10.6667	2.12394	10.6667	1.79324	10.6667	1.61801	10.6667	1.46343
	102.4	45.0247	4303.12			10.6833	2.12391	10.6833	1.79322	10.6833	1.61783	10.6833	1.46341
	102.56	44.97	4309.04			10.7	2.12387	10.7	1.79321	10.7	1.61765	10.7	1.46338
	102.72	45.0129	4315			10.7167	2.12384	10.7167	1.7932	10.7167	1.61747	10.7167	1.46336
	102.88	45.1033	4320.89			10.7333	2.12381	10.7333	1.79318	10.7333	1.61729	10.7333	1.46335
	103.04	45.1857	4327.15			10.75	2.12378	10.75	1.79317	10.75	1.61711	10.75	1.46333
	103.2	45.2146	4333.03			10.7667	2.12374	10.7667	1.79316	10.7667	1.61693	10.7667	1.46332
	103.36	45.1654	4338.86			10.7833	2.12371	10.7833	1.79314	10.7833	1.61674	10.7833	1.46331
	103.52	45.0379	4344.92			10.8	2.12368	10.8	1.79313	10.8	1.61656	10.8	1.46331
	103.68	44.8521	4351.3			10.8167	2.12365	10.8167	1.79312	10.8167	1.61638	10.8167	1.46331
	103.84	44.6416	4357.37			10.8333	2.12361	10.8333	1.7931	10.8333	1.6162	10.8333	1.46331
	104	44.4436	4362.87			10.85	2.12358	10.85	1.79309	10.85	1.61601	10.85	1.46332
	104.16	44.2912	4368.86			10.8667	2.12355	10.8667	1.79308	10.8667	1.61583	10.8667	1.46333
	104.32	44.2077	4374.72			10.8833	2.12351	10.8833	1.79306	10.8833	1.61564	10.8833	1.46334
	104.48	44.2041	4380.42			10.9	2.12348	10.9	1.79305	10.9	1.61546	10.9	1.46335
	104.64	44.2786	4386.91			10.9167	2.12344	10.9167	1.79304	10.9167	1.61527	10.9167	1.46337
	104.8	44.4181	4392.06			10.9333	2.12341	10.9333	1.79302	10.9333	1.61509	10.9333	1.46339
	104.96	44.6	4398			10.95	2.12338	10.95	1.79301	10.95	1.6149	10.95	1.46342
	105.12	44.7952	4404.26			10.9667	2.12334	10.9667	1.79299	10.9667	1.61472	10.9667	1.46345
	105.28	44.971	4410.36			10.9833	2.12331	10.9833	1.79298	10.9833	1.61453	10.9833	1.46348
	105.44	45.0956	4416.86			11	2.12327	11	1.79297	11	1.61435	11	1.46351
	105.6	45.1438	4422.32			11.0167	2.12324	11.0167	1.79295	11.0167	1.61416	11.0167	1.46355
	105.76	45.1023	4428.12			11.0333	2.1232	11.0333	1.79294	11.0333	1.61398	11.0333	1.46359
	105.92	44.974	4434.26			11.05	2.12317	11.05	1.79293	11.05	1.61379	11.05	1.46363
	106.08	44.78	4440.54			11.0667	2.12313	11.0667	1.79291	11.0667	1.61361	11.0667	1.46367
	106.24	44.5566	4446.36			11.0833	2.1231	11.0833	1.7929	11.0833	1.61343	11.0833	1.46372
	106.4	44.349	4452.43			11.1	2.12306	11.1	1.79289	11.1	1.61325	11.1	1.46377
	106.56	44.2011	4458.3			11.1167	2.12303	11.1167	1.79287	11.1167	1.61306	11.1167	1.46382
	106.72	44.145	4464.21			11.1333	2.12299	11.1333	1.79286	11.1333	1.61288	11.1333	1.46388
	106.88	44.1917	4470.18			11.15	2.12296	11.15	1.79285	11.15	1.6127	11.15	1.46394
	107.04	44.328	4475.87			11.1667	2.12292	11.1667	1.79284	11.1667	1.61252	11.1667	1.464
	107.2	44.5187	4480.93			11.1833	2.12289	11.1833	1.79282	11.1833	1.61234	11.1833	1.46406
	107.36	44.7154	4487.03			11.2	2.12285	11.2	1.79281	11.2	1.61216	11.2	1.46412
	107.52	44.8686	4493.48			11.2167	2.12281	11.2167	1.7928	11.2167	1.61198	11.2167	1.46419
	107.68	44.9406	4499.52			11.2333	2.12278	11.2333	1.79279	11.2333	1.6118	11.2333	1.46425
	107.84	44.9145	4506.01			11.25	2.12274	11.25	1.79278	11.25	1.61163	11.25	1.46432
	108	44.7968	4512.2			11.2667	2.1227	11.2667	1.79277	11.2667	1.61145	11.2667	1.46439
	108.16	44.6132	4518.11			11.2833	2.12267	11.2833	1.79276	11.2833	1.61127	11.2833	1.46446
	108.32	44.3989	4524.07			11.3	2.12263	11.3	1.79274	11.3	1.6111	11.3	1.46453
	108.48	44.1858	4529.49			11.3167	2.12259	11.3167	1.79273	11.3167	1.61092	11.3167	1.46461
	108.64	43.993	4534.42			11.3333	2.12255	11.3333	1.79272	11.3333	1.61074	11.3333	1.46468
	108.8	43.8215	4540.78			11.35	2.12252	11.35	1.79271	11.35	1.61057	11.35	1.46476
	108.96	43.6568	4546.94			11.3667	2.12248	11.3667	1.7927	11.3667	1.61039	11.3667	1.46483
	109.12	43.4775	4552.71			11.3833	2.12244	11.3833	1.79269	11.3833	1.61022	11.3833	1.46491
	109.28	43.267	4558.85			11.4	2.1224	11.4	1.79268	11.4	1.61005	11.4	1.46499
	109.44	43.024	4564.07			11.4167	2.12236	11.4167	1.79267	11.4167	1.60987	11.4167	1.46507
	109.6	42.7672	4570.09			11.4333	2.12232	11.4333	1.79266	11.4333	1.6097	11.4333	1.46515
	109.76	42.5326	4576.17			11.45	2.12227	11.45	1.79265	11.45	1.60953	11.45	1.46523
	109.92	42.3627	4581.87			11.4667	2.12223	11.4667	1.79265	11.4667	1.60935	11.4667	1.46531
	110.08	42.2917	4587.55			11.4833	2.12219	11.4833	1.79264	11.4833	1.60918	11.4833	1.46539
	110.24	42.3312	4591.35			11.5	2.12215	11.5	1.79263	11.5	1.60901	11.5	1.46547
	110.4	42.4617	4597.61			11.5167	2.1221	11.5167	1.79262	11.5167	1.60884	11.5167	1.46555
	110.56	42.6347	4603.48			11.5333	2.12206	11.5333	1.79262	11.5333	1.60867	11.5333	1.46563
	110.72	42.7836	4609.7			11.55	2.12202	11.55	1.79261	11.55	1.6085	11.55	1.46571
	110.88	42.8437	4615.33			11.5667	2.12197	11.5667	1.79261	11.5667	1.60832	11.5667	1.46579
	111.04	42.7731	4621.01			11.5833	2.12193	11.5833	1.7926	11.5833	1.60815	11.5833	1.46586
	111.2	42.5686	4626.75			11.6	2.12188	11.6	1.7926	11.6	1.60799	11.6	1.46594
	111.36	42.271	4632.44			11.6167	2.12184	11.6167	1.79259	11.6167	1.60782	11.6167	1.46602
	111.52	41.9566	4638.77			11.6333	2.12179	11.6333	1.79259	11.6333	1.60765	11.6333	1.4661
	111.68	41.7164	4644.25			11.65	2.12174	11.65	1.79259	11.65	1.60748	11.65	1.46617
	111.84	41.6288	4649.68			11.6667	2.1217	11.6667	1.79259	11.6667	1.60731	11.6667	1.46624
	112	41.7334	4653.21			11.6833	2.12165	11.6833	1.79259	11.6833	1.60714	11.6833	1.46632
	112.16	42.0138	4659.22			11.7	2.1216	11.7	1.79259	11.7	1.60698	11.7	1.46639
	112.32	42.3971	4665.22			11.7167	2.12155	11.7167	1.79259	11.7167	1.60681	11.7167	1.46646
	112.48	42.7694	4671.61			11.7333	2.1215	11.7333	1.79259	11.7333	1.60664	11.7333	1.46653
	112.64	43.0055	4677.46			11.75	2.12145	11.75	1.79259	11.75	1.60648	11.75	1.4666
	112.8	43.0037	4683.23			11.7667	2.1214	11.7667	1.7926	11.7667	1.60631	11.7667	1.46666
	112.96	42.7173	4688.64			11.7833	2.12135	11.7833	1.7926	11.7833	1.60615	11.7833	1.46673
	113.12	42.1723	4694.32			11.8	2.1213	11.8	1.7926	11.8	1.60599	11.8	1.46679
	113.28	41.466	4700.84			11.8167	2.12125	11.8167	1.79261	11.8167	1.60583	11.8167	1.46685
	113.44	40.7466	4706.14			11.8333	2.1212	11.8333	1.79261	11.8333	1.60567	11.8333	1.46691
	113.6	40.1779	4711.83			11.85	2.12115	11.85	1.79262	11.85	1.60552	11.85	1.46697
	113.76	39.8991	4716.24			11.8667	2.1211	11.8667	1.79263	11.8667	1.60536	11.8667	1.46702
	113.92	39.99	4720.13			11.8833	2.12104	11.8833	1.79264	11.8833	1.60521	11.8833	1.46708
	114.08	40.4515	4725.31			11.9	2.12099	11.9	1.79264	11.9	1.60506	11.9	1.46713
	114.24	41.2055	4730.73			11.9167	2.12094	11.9167	1.79265	11.9167	1.60492	11.9167	1.46718
	114.4	42.1156	4737.68			11.9333	2.12088	11.9333	1.79266	11.9333	1.60478	11.9333	1.46722
	114.56	43.0203	4743.59			11.95	2.12083	11.95	1.79267	11.95	1.60464	11.95	1.46727
	114.72	43.772	4749.56			11.9667	2.12078	11.9667	1.79268	11.9667	1.6045	11.9667	1.46731
	114.88	44.2691	4755.64			11.9833	2.12072	11.9833	1.79269	11.9833	1.60436	11.9833	1.46735
	115.04	44.4743	4761.61			12	2.12067	12	1.7927	12	1.60423	12	1.46739
	115.2	44.4149	4767.15			12.0167	2.12061	12.0167	1.79271	12.0167	1.60411	12.0167	1.46743
	115.36	44.1663	4773.32			12.0333	2.12056	12.0333	1.79272	12.0333	1.60398	12.0333	1.46747
	115.52	43.8248	4778.48			12.05	2.1205	12.05	1.79273	12.05	1.60386	12.05	1.4675
	115.68	43.4783	4784.28			12.0667	2.12045	12.0667	1.79274	12.0667	1.60374	12.0667	1.46754
	115.84	43.1844	4790.84			12.0833	2.12039	12.0833	1.79275	12.0833	1.60363	12.0833	1.46757
	116	42.9603	4796.61			12.1	2.12033	12.1	1.79276	12.1	1.60352	12.1	1.4676
	116.16	42.7881	4801.74			12.1167	2.12027	12.1167	1.79277	12.1167	1.60341	12.1167	1.46763
	116.32	42.6307	4807.21			12.1333	2.12022	12.1333	1.79278	12.1333	1.60331	12.1333	1.46766
	116.48	42.4538	4813.49			12.15	2.12016	12.15	1.79279	12.15	1.60321	12.15	1.46768
	116.64	42.2445	4818.68			12.1667	2.1201	12.1667	1.7928	12.1667	1.60311	12.1667	1.46771
	116.8	42.0203	4824.22			12.1833	2.12004	12.1833	1.7928	12.1833	1.60302	12.1833	1.46774
	116.96	41.8253	4830.41			12.2	2.11998	12.2	1.79281	12.2	1.60293	12.2	1.46776
	117.12	41.7144	4836.28			12.2167	2.11992	12.2167	1.79282	12.2167	1.60284	12.2167	1.46778
	117.28	41.7302	4841.64			12.2333	2.11985	12.2333	1.79283	12.2333	1.60276	12.2333	1.46781
	117.44	41.8804	4845.56			12.25	2.11979	12.25	1.79284	12.25	1.60268	12.25	1.46783
	117.6	42.1236	4851.87			12.2667	2.11973	12.2667	1.79284	12.2667	1.6026	12.2667	1.46785
	117.76	42.3692	4857.74			12.2833	2.11966	12.2833	1.79285	12.2833	1.60253	12.2833	1.46787
	117.92	42.4929	4863.9			12.3	2.1196	12.3	1.79286	12.3	1.60246	12.3	1.46789
	118.08	42.365	4869.56			12.3167	2.11953	12.3167	1.79286	12.3167	1.6024	12.3167	1.46791
	118.24	41.8852	4874.6			12.3333	2.11947	12.3333	1.79287	12.3333	1.60233	12.3333	1.46793
	118.4	41.0142	4880.61			12.35	2.1194	12.35	1.79287	12.35	1.60228	12.35	1.46795
	118.56	39.7934	4886.08			12.3667	2.11933	12.3667	1.79288	12.3667	1.60222	12.3667	1.46797
	118.72	38.3476	4891.5			12.3833	2.11926	12.3833	1.79288	12.3833	1.60217	12.3833	1.46799
	118.88	36.8672	4896.54			12.4	2.11919	12.4	1.79288	12.4	1.60213	12.4	1.46801
	119.04	35.5745	4902.78			12.4167	2.11912	12.4167	1.79288	12.4167	1.60209	12.4167	1.46804
	119.2	34.6805	4906.41			12.4333	2.11905	12.4333	1.79289	12.4333	1.60205	12.4333	1.46806
	119.36	34.3423	4908.49			12.45	2.11898	12.45	1.79289	12.45	1.60201	12.45	1.46808
	119.52	34.6298	4912.16			12.4667	2.11891	12.4667	1.79289	12.4667	1.60199	12.4667	1.4681
	119.68	35.5114	4917.34			12.4833	2.11884	12.4833	1.79289	12.4833	1.60196	12.4833	1.46812
	119.84	36.8587	4923.45			12.5	2.11876	12.5	1.79289	12.5	1.60194	12.5	1.46814
	120	38.4728	4928.7			12.5167	2.11869	12.5167	1.79289	12.5167	1.60192	12.5167	1.46816
	120.16	40.1228	4933.73			12.5333	2.11862	12.5333	1.79289	12.5333	1.60191	12.5333	1.46818
	120.32	41.5902	4939.74			12.55	2.11854	12.55	1.79289	12.55	1.6019	12.55	1.46821
	120.48	42.7088	4945.6			12.5667	2.11847	12.5667	1.79288	12.5667	1.6019	12.5667	1.46823
	120.64	43.391	4951.83			12.5833	2.11839	12.5833	1.79288	12.5833	1.6019	12.5833	1.46825
	120.8	43.6375	4957.18			12.6	2.11832	12.6	1.79288	12.6	1.60191	12.6	1.46827
	120.96	43.5269	4963.15			12.6167	2.11824	12.6167	1.79288	12.6167	1.60192	12.6167	1.46829
	121.12	43.1904	4968.64			12.6333	2.11817	12.6333	1.79287	12.6333	1.60193	12.6333	1.46832
	121.28	42.7775	4974.42			12.65	2.11809	12.65	1.79287	12.65	1.60195	12.65	1.46834
	121.44	42.4214	4980.4			12.6667	2.11802	12.6667	1.79286	12.6667	1.60198	12.6667	1.46836
	121.6	42.2113	4986.34			12.6833	2.11795	12.6833	1.79286	12.6833	1.60201	12.6833	1.46838
	121.76	42.1782	4991.78			12.7	2.11787	12.7	1.79286	12.7	1.60204	12.7	1.4684
	121.92	42.2965	4996.74			12.7167	2.1178	12.7167	1.79285	12.7167	1.60208	12.7167	1.46843
	122.08	42.4986	5002.16			12.7333	2.11773	12.7333	1.79285	12.7333	1.60212	12.7333	1.46845
	122.24	42.7	5007.55			12.75	2.11766	12.75	1.79284	12.75	1.60217	12.75	1.46847
	122.4	42.8252	5013.81			12.7667	2.11759	12.7667	1.79283	12.7667	1.60222	12.7667	1.46849
	122.56	42.8299	5020.17			12.7833	2.11752	12.7833	1.79283	12.7833	1.60227	12.7833	1.46851
	122.72	42.712	5025.64			12.8	2.11745	12.8	1.79282	12.8	1.60233	12.8	1.46853
	122.88	42.5098	5031.82			12.8167	2.11739	12.8167	1.79282	12.8167	1.6024	12.8167	1.46855
	123.04	42.288	5037.46			12.8333	2.11732	12.8333	1.79281	12.8333	1.60246	12.8333	1.46858
	123.2	42.1163	5042.63			12.85	2.11726	12.85	1.7928	12.85	1.60253	12.85	1.4686
	123.36	42.0464	5048.01			12.8667	2.1172	12.8667	1.7928	12.8667	1.60261	12.8667	1.46862
	123.52	42.094	5053.1			12.8833	2.11714	12.8833	1.79279	12.8833	1.60268	12.8833	1.46864
	123.68	42.2315	5058.44			12.9	2.11707	12.9	1.79278	12.9	1.60276	12.9	1.46866
	123.84	42.3941	5064.96			12.9167	2.11702	12.9167	1.79277	12.9167	1.60285	12.9167	1.46868
	124	42.4962	5070.35			12.9333	2.11696	12.9333	1.79277	12.9333	1.60293	12.9333	1.4687
	124.16	42.4568	5076.59			12.95	2.1169	12.95	1.79276	12.95	1.60302	12.95	1.46872
	124.32	42.2232	5082.28			12.9667	2.11684	12.9667	1.79275	12.9667	1.60311	12.9667	1.46875
	124.48	41.7899	5087.45			12.9833	2.11679	12.9833	1.79274	12.9833	1.60321	12.9833	1.46877
	124.64	41.2049	5093.04			13	2.11673	13	1.79273	13	1.6033	13	1.46879
	124.8	40.5619	5098.95			13.0167	2.11667	13.0167	1.79272	13.0167	1.6034	13.0167	1.46881
	124.96	39.9798	5104.5			13.0333	2.11662	13.0333	1.79271	13.0333	1.6035	13.0333	1.46883
	125.12	39.5754	5109.92			13.05	2.11656	13.05	1.7927	13.05	1.6036	13.05	1.46885
	125.28	39.435	5114.1			13.0667	2.11651	13.0667	1.79269	13.0667	1.6037	13.0667	1.46887
	125.44	39.593	5118.5			13.0833	2.11646	13.0833	1.79268	13.0833	1.60381	13.0833	1.4689
	125.6	40.0237	5123.01			13.1	2.1164	13.1	1.79268	13.1	1.60391	13.1	1.46892
	125.76	40.6467	5130.58			13.1167	2.11635	13.1167	1.79267	13.1167	1.60402	13.1167	1.46894
	125.92	41.3473	5135.21			13.1333	2.1163	13.1333	1.79266	13.1333	1.60413	13.1333	1.46896
	126.08	42.0036	5141.66			13.15	2.11624	13.15	1.79265	13.15	1.60423	13.15	1.46899
	126.24	42.5152	5147.13			13.1667	2.11619	13.1667	1.79264	13.1667	1.60434	13.1667	1.46901
	126.4	42.8257	5152.92			13.1833	2.11614	13.1833	1.79263	13.1833	1.60445	13.1833	1.46903
	126.56	42.932	5158.5			13.2	2.11609	13.2	1.79262	13.2	1.60455	13.2	1.46906
	126.72	42.8809	5164.52			13.2167	2.11603	13.2167	1.79261	13.2167	1.60466	13.2167	1.46908
	126.88	42.7512	5169.96			13.2333	2.11598	13.2333	1.7926	13.2333	1.60476	13.2333	1.4691
	127.04	42.6292	5175.08			13.25	2.11593	13.25	1.79259	13.25	1.60487	13.25	1.46913
	127.2	42.5827	5181.53			13.2667	2.11588	13.2667	1.79258	13.2667	1.60497	13.2667	1.46915
	127.36	42.6415	5187.24			13.2833	2.11583	13.2833	1.79257	13.2833	1.60508	13.2833	1.46918
	127.52	42.7898	5191.98			13.3	2.11578	13.3	1.79256	13.3	1.60518	13.3	1.4692
	127.68	42.9708	5198.37			13.3167	2.11573	13.3167	1.79255	13.3167	1.60528	13.3167	1.46922
	127.84	43.1047	5204.22			13.3333	2.11568	13.3333	1.79254	13.3333	1.60538	13.3333	1.46925
	128	43.1124	5209.31			13.35	2.11563	13.35	1.79253	13.35	1.60547	13.35	1.46927
	128.16	42.9397	5215.8			13.3667	2.11558	13.3667	1.79252	13.3667	1.60557	13.3667	1.4693
	128.32	42.5755	5221.88			13.3833	2.11553	13.3833	1.79251	13.3833	1.60566	13.3833	1.46932
	128.48	42.0583	5227.02			13.4	2.11549	13.4	1.7925	13.4	1.60576	13.4	1.46934
	128.64	41.4691	5232.75			13.4167	2.11544	13.4167	1.79249	13.4167	1.60585	13.4167	1.46937
	128.8	40.9135	5237.83			13.4333	2.11539	13.4333	1.79248	13.4333	1.60594	13.4333	1.46939
	128.96	40.4969	5244.13			13.45	2.11534	13.45	1.79248	13.45	1.60602	13.45	1.46941
	129.12	40.2988	5249.56			13.4667	2.1153	13.4667	1.79247	13.4667	1.60611	13.4667	1.46944
	129.28	40.3542	5253.61			13.4833	2.11525	13.4833	1.79246	13.4833	1.60619	13.4833	1.46946
	129.44	40.6451	5257.86			13.5	2.1152	13.5	1.79245	13.5	1.60627	13.5	1.46948
	129.6	41.1054	5264.01			13.5167	2.11516	13.5167	1.79244	13.5167	1.60635	13.5167	1.4695
	129.76	41.6373	5270.58			13.5333	2.11511	13.5333	1.79244	13.5333	1.60643	13.5333	1.46952
	129.92	42.1349	5276.06			13.55	2.11507	13.55	1.79243	13.55	1.6065	13.55	1.46954
	130.08	42.5093	5281.73			13.5667	2.11502	13.5667	1.79243	13.5667	1.60658	13.5667	1.46956
	130.24	42.7081	5287.69			13.5833	2.11498	13.5833	1.79242	13.5833	1.60665	13.5833	1.46958
	130.4	42.7255	5293.39			13.6	2.11493	13.6	1.79241	13.6	1.60672	13.6	1.46959
	130.56	42.5996	5299.36			13.6167	2.11489	13.6167	1.79241	13.6167	1.60679	13.6167	1.46961
	130.72	42.3987	5304.48			13.6333	2.11485	13.6333	1.79241	13.6333	1.60686	13.6333	1.46962
	130.88	42.2001	5310.4			13.65	2.1148	13.65	1.7924	13.65	1.60692	13.65	1.46964
	131.04	42.0665	5315.23			13.6667	2.11476	13.6667	1.7924	13.6667	1.60699	13.6667	1.46965
	131.2	42.0283	5321.47			13.6833	2.11472	13.6833	1.7924	13.6833	1.60705	13.6833	1.46966
	131.36	42.0739	5326.88			13.7	2.11467	13.7	1.7924	13.7	1.60711	13.7	1.46967
	131.52	42.154	5331.61			13.7167	2.11463	13.7167	1.7924	13.7167	1.60717	13.7167	1.46968
	131.68	42.1956	5338.22			13.7333	2.11459	13.7333	1.7924	13.7333	1.60723	13.7333	1.46969
	131.84	42.1253	5344.34			13.75	2.11454	13.75	1.7924	13.75	1.60729	13.75	1.4697
	132	41.8932	5349.46			13.7667	2.1145	13.7667	1.7924	13.7667	1.60735	13.7667	1.4697
	132.16	41.492	5355.28			13.7833	2.11446	13.7833	1.7924	13.7833	1.60741	13.7833	1.4697
	132.32	40.9652	5360.6			13.8	2.11442	13.8	1.7924	13.8	1.60747	13.8	1.46971
	132.48	40.4014	5365.89			13.8167	2.11437	13.8167	1.79241	13.8167	1.60753	13.8167	1.46971
	132.64	39.9156	5371.42			13.8333	2.11433	13.8333	1.79241	13.8333	1.60759	13.8333	1.46971
	132.8	39.6215	5377.03			13.85	2.11429	13.85	1.79242	13.85	1.60765	13.85	1.46971
	132.96	39.6018	5382.66			13.8667	2.11425	13.8667	1.79243	13.8667	1.60771	13.8667	1.4697
	133.12	39.884	5385.38			13.8833	2.1142	13.8833	1.79243	13.8833	1.60777	13.8833	1.4697
	133.28	40.4291	5390.8			13.9	2.11416	13.9	1.79244	13.9	1.60783	13.9	1.4697
	133.44	41.1373	5397.36			13.9167	2.11412	13.9167	1.79245	13.9167	1.60789	13.9167	1.46969
	133.6	41.8683	5403.31			13.9333	2.11408	13.9333	1.79246	13.9333	1.60795	13.9333	1.46968
	133.76	42.474	5409.42			13.95	2.11404	13.95	1.79247	13.95	1.60801	13.95	1.46967
	133.92	42.834	5415.11			13.9667	2.11399	13.9667	1.79248	13.9667	1.60807	13.9667	1.46966
	134.08	42.8855	5420.67			13.9833	2.11395	13.9833	1.7925	13.9833	1.60813	13.9833	1.46965
	134.24	42.6389	5426.35			14	2.11391	14	1.79251	14	1.60819	14	1.46964
	134.4	42.1756	5432.31			14.0167	2.11387	14.0167	1.79253	14.0167	1.60826	14.0167	1.46963
	134.56	41.6269	5437.21			14.0333	2.11383	14.0333	1.79254	14.0333	1.60832	14.0333	1.46961
	134.72	41.1397	5443.1			14.05	2.11379	14.05	1.79256	14.05	1.60838	14.05	1.4696
	134.88	40.8377	5448.6			14.0667	2.11375	14.0667	1.79257	14.0667	1.60845	14.0667	1.46958
	135.04	40.7885	5453.92			14.0833	2.11371	14.0833	1.79259	14.0833	1.60851	14.0833	1.46956
	135.2	40.9844	5459.03			14.1	2.11367	14.1	1.79261	14.1	1.60858	14.1	1.46954
	135.36	41.3434	5463.97			14.1167	2.11363	14.1167	1.79262	14.1167	1.60864	14.1167	1.46952
	135.52	41.73	5469.52			14.1333	2.11359	14.1333	1.79264	14.1333	1.60871	14.1333	1.4695
	135.68	41.99	5476.17			14.15	2.11355	14.15	1.79266	14.15	1.60877	14.15	1.46947
	135.84	41.9907	5481.72			14.1667	2.11351	14.1667	1.79267	14.1667	1.60884	14.1667	1.46945
	136	41.6562	5487.19			14.1833	2.11347	14.1833	1.79269	14.1833	1.60891	14.1833	1.46942
	136.16	40.9873	5492.75			14.2	2.11343	14.2	1.79271	14.2	1.60897	14.2	1.4694
	136.32	40.0623	5498.17			14.2167	2.11339	14.2167	1.79273	14.2167	1.60904	14.2167	1.46937
	136.48	39.0177	5503.18			14.2333	2.11335	14.2333	1.79274	14.2333	1.6091	14.2333	1.46934
	136.64	38.014	5508.34			14.25	2.11332	14.25	1.79276	14.25	1.60917	14.25	1.46931
	136.8	37.1967	5514.45			14.2667	2.11328	14.2667	1.79277	14.2667	1.60923	14.2667	1.46928
	136.96	36.6614	5520.07			14.2833	2.11324	14.2833	1.79279	14.2833	1.6093	14.2833	1.46924
	137.12	36.4338	5523.04			14.3	2.1132	14.3	1.7928	14.3	1.60936	14.3	1.46921
	137.28	36.4671	5526.01			14.3167	2.11317	14.3167	1.79282	14.3167	1.60943	14.3167	1.46917
	137.44	36.6597	5530.28			14.3333	2.11313	14.3333	1.79283	14.3333	1.60949	14.3333	1.46914
	137.6	36.885	5536.16			14.35	2.1131	14.35	1.79284	14.35	1.60956	14.35	1.4691
	137.76	37.0278	5542.13			14.3667	2.11306	14.3667	1.79285	14.3667	1.60962	14.3667	1.46906
	137.92	37.0153	5548.29			14.3833	2.11303	14.3833	1.79286	14.3833	1.60969	14.3833	1.46901
	138.08	36.8363	5553.36			14.4	2.113	14.4	1.79287	14.4	1.60975	14.4	1.46897
	138.24	36.5431	5559.27			14.4167	2.11296	14.4167	1.79288	14.4167	1.60982	14.4167	1.46893
	138.4	36.2371	5563.73			14.4333	2.11293	14.4333	1.79289	14.4333	1.60988	14.4333	1.46888
	138.56	36.0417	5566.23			14.45	2.1129	14.45	1.79289	14.45	1.60995	14.45	1.46883
	138.72	36.07	5570.05			14.4667	2.11287	14.4667	1.79289	14.4667	1.61002	14.4667	1.46878
	138.88	36.3954	5575.1			14.4833	2.11283	14.4833	1.7929	14.4833	1.61008	14.4833	1.46873
	139.04	37.0326	5580.07			14.5	2.1128	14.5	1.7929	14.5	1.61015	14.5	1.46868
	139.2	37.9318	5585.56			14.5167	2.11277	14.5167	1.7929	14.5167	1.61022	14.5167	1.46863
	139.36	38.9883	5591.61			14.5333	2.11274	14.5333	1.7929	14.5333	1.61029	14.5333	1.46857
	139.52	40.063	5597.12			14.55	2.11271	14.55	1.7929	14.55	1.61036	14.55	1.46851
	139.68	41.0101	5603.21			14.5667	2.11268	14.5667	1.79289	14.5667	1.61043	14.5667	1.46845
	139.84	41.7052	5608.42			14.5833	2.11266	14.5833	1.79289	14.5833	1.6105	14.5833	1.46839
	140	42.0679	5613.77			14.6	2.11263	14.6	1.79288	14.6	1.61057	14.6	1.46833
	140.16	42.0751	5618.8			14.6167	2.1126	14.6167	1.79287	14.6167	1.61064	14.6167	1.46826
	140.32	41.7638	5624.32			14.6333	2.11257	14.6333	1.79287	14.6333	1.61071	14.6333	1.4682
	140.48	41.2223	5629.99			14.65	2.11255	14.65	1.79286	14.65	1.61078	14.65	1.46813
	140.64	40.5728	5636.05			14.6667	2.11252	14.6667	1.79284	14.6667	1.61086	14.6667	1.46806
	140.8	39.9485	5641.65			14.6833	2.11249	14.6833	1.79283	14.6833	1.61093	14.6833	1.46799
	140.96	39.4696	5646.57			14.7	2.11247	14.7	1.79282	14.7	1.61101	14.7	1.46791
	141.12	39.2206	5651.91			14.7167	2.11244	14.7167	1.79281	14.7167	1.61108	14.7167	1.46784
	141.28	39.2355	5657.11			14.7333	2.11242	14.7333	1.79279	14.7333	1.61116	14.7333	1.46776
	141.44	39.4901	5662.28			14.75	2.11239	14.75	1.79278	14.75	1.61124	14.75	1.46768
	141.6	39.9063	5666.28			14.7667	2.11237	14.7667	1.79276	14.7667	1.61131	14.7667	1.4676
	141.76	40.366	5671.84			14.7833	2.11235	14.7833	1.79274	14.7833	1.61139	14.7833	1.46752
	141.92	40.7341	5677.73			14.8	2.11232	14.8	1.79272	14.8	1.61147	14.8	1.46744
	142.08	40.8858	5683.82			14.8167	2.1123	14.8167	1.7927	14.8167	1.61155	14.8167	1.46736
	142.24	40.7338	5689.13			14.8333	2.11228	14.8333	1.79268	14.8333	1.61163	14.8333	1.46727
	142.4	40.25	5694.76			14.85	2.11226	14.85	1.79266	14.85	1.61171	14.85	1.46718
	142.56	39.4747	5700.04			14.8667	2.11224	14.8667	1.79264	14.8667	1.6118	14.8667	1.46709
	142.72	38.5133	5704.93			14.8833	2.11222	14.8833	1.79261	14.8833	1.61188	14.8833	1.467
	142.88	37.5176	5710.41			14.9	2.1122	14.9	1.79259	14.9	1.61196	14.9	1.46691
	143.04	36.6565	5715.81			14.9167	2.11218	14.9167	1.79257	14.9167	1.61205	14.9167	1.46682
	143.2	36.0819	5721.45			14.9333	2.11216	14.9333	1.79254	14.9333	1.61213	14.9333	1.46673
	143.36	35.8966	5724.46			14.95	2.11214	14.95	1.79251	14.95	1.61222	14.95	1.46663
	143.52	36.133	5727.26			14.9667	2.11213	14.9667	1.79249	14.9667	1.6123	14.9667	1.46654
	143.68	36.7464	5731.91			14.9833	2.11211	14.9833	1.79246	14.9833	1.61239	14.9833	1.46644
	143.84	37.6257	5738.02			15	2.11209	15	1.79243	15	1.61247	15	1.46634
	144	38.6183	5743.53			15.0167	2.11208	15.0167	1.7924	15.0167	1.61256	15.0167	1.46625
	144.16	39.563	5749.3			15.0333	2.11206	15.0333	1.79238	15.0333	1.61264	15.0333	1.46615
	144.32	40.3239	5755.69			15.05	2.11204	15.05	1.79235	15.05	1.61273	15.05	1.46605
	144.48	40.8151	5761.18			15.0667	2.11203	15.0667	1.79232	15.0667	1.61281	15.0667	1.46595
	144.64	41.0132	5766.43			15.0833	2.11201	15.0833	1.79229	15.0833	1.61289	15.0833	1.46585
	144.8	40.9529	5770.76			15.1	2.112	15.1	1.79226	15.1	1.61298	15.1	1.46575
	144.96	40.7104	5776.4			15.1167	2.11199	15.1167	1.79223	15.1167	1.61306	15.1167	1.46565
	145.12	40.3783	5781.9			15.1333	2.11197	15.1333	1.79219	15.1333	1.61314	15.1333	1.46555
	145.28	40.0413	5787.13			15.15	2.11196	15.15	1.79216	15.15	1.61322	15.15	1.46545
	145.44	39.7574	5792.72			15.1667	2.11194	15.1667	1.79213	15.1667	1.6133	15.1667	1.46535
	145.6	39.551	5797.92			15.1833	2.11193	15.1833	1.7921	15.1833	1.61338	15.1833	1.46525
	145.76	39.4175	5803.25			15.2	2.11192	15.2	1.79207	15.2	1.61345	15.2	1.46515
	145.92	39.3357	5808.22			15.2167	2.1119	15.2167	1.79204	15.2167	1.61353	15.2167	1.46505
	146.08	39.2841	5813.8			15.2333	2.11189	15.2333	1.792	15.2333	1.6136	15.2333	1.46495
	146.24	39.2537	5819.43			15.25	2.11188	15.25	1.79197	15.25	1.61368	15.25	1.46485
	146.4	39.253	5824.68			15.2667	2.11187	15.2667	1.79194	15.2667	1.61375	15.2667	1.46475
	146.56	39.3034	5829.09			15.2833	2.11186	15.2833	1.79191	15.2833	1.61381	15.2833	1.46465
	146.72	39.4265	5834.41			15.3	2.11184	15.3	1.79188	15.3	1.61388	15.3	1.46455
	146.88	39.6293	5838.91			15.3167	2.11183	15.3167	1.79185	15.3167	1.61394	15.3167	1.46446
	147.04	39.8917	5845.07			15.3333	2.11182	15.3333	1.79182	15.3333	1.61401	15.3333	1.46436
	147.2	40.1624	5850.49			15.35	2.11181	15.35	1.79179	15.35	1.61407	15.35	1.46426
	147.36	40.3659	5856.11			15.3667	2.1118	15.3667	1.79176	15.3667	1.61412	15.3667	1.46416
	147.52	40.4201	5861.54			15.3833	2.11179	15.3833	1.79173	15.3833	1.61418	15.3833	1.46406
	147.68	40.2591	5866.97			15.4	2.11178	15.4	1.79171	15.4	1.61423	15.4	1.46397
	147.84	39.8555	5872.15			15.4167	2.11178	15.4167	1.79168	15.4167	1.61428	15.4167	1.46387
	148	39.2349	5877.36			15.4333	2.11177	15.4333	1.79165	15.4333	1.61433	15.4333	1.46377
	148.16	38.4775	5882.51			15.45	2.11176	15.45	1.79163	15.45	1.61438	15.45	1.46368
	148.32	37.7052	5887.86			15.4667	2.11175	15.4667	1.79161	15.4667	1.61442	15.4667	1.46358
	148.48	37.0578	5893.36			15.4833	2.11174	15.4833	1.79158	15.4833	1.61447	15.4833	1.46348
	148.64	36.6615	5897.59			15.5	2.11173	15.5	1.79156	15.5	1.61451	15.5	1.46339
	148.8	36.6005	5902.57			15.5167	2.11173	15.5167	1.79154	15.5167	1.61454	15.5167	1.46329
	148.96	36.897	5905.77			15.5333	2.11172	15.5333	1.79152	15.5333	1.61458	15.5333	1.46319
	149.12	37.5056	5911.3			15.55	2.11171	15.55	1.7915	15.55	1.61461	15.55	1.4631
	149.28	38.3234	5916.12			15.5667	2.1117	15.5667	1.79149	15.5667	1.61464	15.5667	1.463
	149.44	39.2125	5922.06			15.5833	2.11169	15.5833	1.79147	15.5833	1.61467	15.5833	1.46291
	149.6	40.0302	5927.4			15.6	2.11169	15.6	1.79146	15.6	1.6147	15.6	1.46281
	149.76	40.6583	5933.36			15.6167	2.11168	15.6167	1.79145	15.6167	1.61472	15.6167	1.46272
	149.92	41.0255	5938.94			15.6333	2.11167	15.6333	1.79144	15.6333	1.61474	15.6333	1.46262
	150.08	41.1177	5944.3			15.65	2.11166	15.65	1.79143	15.65	1.61476	15.65	1.46252
	150.24	40.9747	5949.99			15.6667	2.11165	15.6667	1.79142	15.6667	1.61478	15.6667	1.46243
	150.4	40.6756	5955.14			15.6833	2.11165	15.6833	1.79141	15.6833	1.6148	15.6833	1.46233
	150.56	40.3174	5960.48			15.7	2.11164	15.7	1.79141	15.7	1.61482	15.7	1.46224
	150.72	39.992	5965.61			15.7167	2.11163	15.7167	1.7914	15.7167	1.61483	15.7167	1.46214
	150.88	39.7675	5970.93			15.7333	2.11162	15.7333	1.7914	15.7333	1.61484	15.7333	1.46205
	151.04	39.6779	5976.09			15.75	2.11162	15.75	1.7914	15.75	1.61485	15.75	1.46195
	151.2	39.7213	5981.53			15.7667	2.11161	15.7667	1.7914	15.7667	1.61486	15.7667	1.46185
	151.36	39.8666	5986.46			15.7833	2.1116	15.7833	1.7914	15.7833	1.61487	15.7833	1.46176
	151.52	40.0657	5992.23			15.8	2.11159	15.8	1.7914	15.8	1.61488	15.8	1.46166
	151.68	40.2668	5997.75			15.8167	2.11159	15.8167	1.79141	15.8167	1.61488	15.8167	1.46157
	151.84	40.4267	6003.57			15.8333	2.11158	15.8333	1.79142	15.8333	1.61489	15.8333	1.46147
	152	40.5181	6008.23			15.85	2.11158	15.85	1.79142	15.85	1.61489	15.85	1.46137
	152.16	40.5331	6013.61			15.8667	2.11157	15.8667	1.79143	15.8667	1.6149	15.8667	1.46128
	152.32	40.4808	6019.01			15.8833	2.11156	15.8833	1.79144	15.8833	1.6149	15.8833	1.46118
	152.48	40.3831	6024.5			15.9	2.11156	15.9	1.79146	15.9	1.6149	15.9	1.46109
	152.64	40.2678	6029.78			15.9167	2.11155	15.9167	1.79147	15.9167	1.6149	15.9167	1.46099
	152.8	40.1628	6035.4			15.9333	2.11155	15.9333	1.79149	15.9333	1.6149	15.9333	1.4609
	152.96	40.0914	6041.46			15.95	2.11154	15.95	1.7915	15.95	1.6149	15.95	1.4608
	153.12	40.0691	6046.18			15.9667	2.11154	15.9667	1.79152	15.9667	1.6149	15.9667	1.46071
	153.28	40.1022	6050.98			15.9833	2.11153	15.9833	1.79154	15.9833	1.61489	15.9833	1.46061
	153.44	40.1879	6056.43			16	2.11153	16	1.79157	16	1.61489	16	1.46052
	153.6	40.3157	6061.8			16.0167	2.11153	16.0167	1.79159	16.0167	1.61489	16.0167	1.46043
	153.76	40.4687	6067.46			16.0333	2.11152	16.0333	1.79162	16.0333	1.61488	16.0333	1.46033
	153.92	40.6259	6072.97			16.05	2.11152	16.05	1.79164	16.05	1.61488	16.05	1.46024
	154.08	40.7652	6078.31			16.0667	2.11152	16.0667	1.79167	16.0667	1.61487	16.0667	1.46014
	154.24	40.8655	6083.45			16.0833	2.11151	16.0833	1.7917	16.0833	1.61487	16.0833	1.46005
	154.4	40.91	6089.42			16.1	2.11151	16.1	1.79173	16.1	1.61486	16.1	1.45996
	154.56	40.8885	6094.57			16.1167	2.11151	16.1167	1.79177	16.1167	1.61485	16.1167	1.45987
	154.72	40.799	6100.17			16.1333	2.1115	16.1333	1.7918	16.1333	1.61484	16.1333	1.45978
	154.88	40.6483	6105.97			16.15	2.1115	16.15	1.79184	16.15	1.61483	16.15	1.45968
	155.04	40.4518	6111.27			16.1667	2.1115	16.1667	1.79188	16.1667	1.61483	16.1667	1.45959
	155.2	40.231	6116.42			16.1833	2.1115	16.1833	1.79192	16.1833	1.61481	16.1833	1.4595
	155.36	40.0108	6121.33			16.2	2.11149	16.2	1.79196	16.2	1.6148	16.2	1.45941
	155.52	39.8158	6126.77			16.2167	2.11149	16.2167	1.792	16.2167	1.61479	16.2167	1.45932
	155.68	39.6665	6132.24			16.2333	2.11149	16.2333	1.79205	16.2333	1.61478	16.2333	1.45923
	155.84	39.5765	6137.54			16.25	2.11149	16.25	1.79209	16.25	1.61477	16.25	1.45915
	156	39.5501	6142.83			16.2667	2.11149	16.2667	1.79214	16.2667	1.61475	16.2667	1.45906
	156.16	39.5819	6148.19			16.2833	2.11148	16.2833	1.79219	16.2833	1.61474	16.2833	1.45897
	156.32	39.6582	6153.38			16.3	2.11148	16.3	1.79224	16.3	1.61472	16.3	1.45888
	156.48	39.7591	6158.86			16.3167	2.11148	16.3167	1.79229	16.3167	1.6147	16.3167	1.4588
	156.64	39.8625	6163.68			16.3333	2.11147	16.3333	1.79234	16.3333	1.61469	16.3333	1.45871
	156.8	39.9482	6169.23			16.35	2.11147	16.35	1.79239	16.35	1.61467	16.35	1.45863
	156.96	40.0019	6174.29			16.3667	2.11147	16.3667	1.79245	16.3667	1.61465	16.3667	1.45854
	157.12	40.0177	6179.94			16.3833	2.11146	16.3833	1.7925	16.3833	1.61464	16.3833	1.45846
	157.28	39.9989	6185.22			16.4	2.11146	16.4	1.79256	16.4	1.61462	16.4	1.45837
	157.44	39.9562	6190.91			16.4167	2.11145	16.4167	1.79261	16.4167	1.6146	16.4167	1.45829
	157.6	39.9042	6195.89			16.4333	2.11145	16.4333	1.79267	16.4333	1.61458	16.4333	1.45821
	157.76	39.8567	6201.57			16.45	2.11144	16.45	1.79272	16.45	1.61456	16.45	1.45813
	157.92	39.8209	6206.98			16.4667	2.11144	16.4667	1.79278	16.4667	1.61454	16.4667	1.45805
	158.08	39.7944	6211.62			16.4833	2.11143	16.4833	1.79284	16.4833	1.61452	16.4833	1.45797
	158.24	39.764	6216.8			16.5	2.11143	16.5	1.7929	16.5	1.6145	16.5	1.45789
	158.4	39.7083	6222.24			16.5167	2.11142	16.5167	1.79295	16.5167	1.61448	16.5167	1.45781
	158.56	39.6031	6227.95			16.5333	2.11141	16.5333	1.79301	16.5333	1.61446	16.5333	1.45773
	158.72	39.4295	6233.24			16.55	2.11141	16.55	1.79307	16.55	1.61444	16.55	1.45766
	158.88	39.1815	6238.18			16.5667	2.1114	16.5667	1.79312	16.5667	1.61443	16.5667	1.45758
	159.04	38.8712	6243.26			16.5833	2.11139	16.5833	1.79318	16.5833	1.61441	16.5833	1.45751
	159.2	38.5301	6248.88			16.6	2.11138	16.6	1.79324	16.6	1.61439	16.6	1.45743
	159.36	38.2043	6253.94			16.6167	2.11137	16.6167	1.79329	16.6167	1.61437	16.6167	1.45736
	159.52	37.9456	6259.33			16.6333	2.11136	16.6333	1.79335	16.6333	1.61435	16.6333	1.45729
	159.68	37.7981	6264.05			16.65	2.11135	16.65	1.7934	16.65	1.61434	16.65	1.45722
	159.84	37.7862	6268.76			16.6667	2.11134	16.6667	1.79345	16.6667	1.61432	16.6667	1.45715
	160	37.9053	6272.46			16.6833	2.11133	16.6833	1.7935	16.6833	1.6143	16.6833	1.45708
	160.16	38.119	6278.7			16.7	2.11132	16.7	1.79355	16.7	1.61429	16.7	1.45701
	160.32	38.3648	6284.08			16.7167	2.11131	16.7167	1.7936	16.7167	1.61427	16.7167	1.45694
	160.48	38.5673	6289.14			16.7333	2.11129	16.7333	1.79365	16.7333	1.61425	16.7333	1.45687
	160.64	38.656	6294.67			16.75	2.11128	16.75	1.7937	16.75	1.61424	16.75	1.4568
	160.8	38.5845	6299.65			16.7667	2.11127	16.7667	1.79374	16.7667	1.61422	16.7667	1.45674
	160.96	38.345	6304.66			16.7833	2.11125	16.7833	1.79379	16.7833	1.61421	16.7833	1.45667
	161.12	37.9744	6309.53			16.8	2.11124	16.8	1.79383	16.8	1.61419	16.8	1.45661
	161.28	37.5499	6314.79			16.8167	2.11122	16.8167	1.79387	16.8167	1.61417	16.8167	1.45655
	161.44	37.1741	6319.84			16.8333	2.1112	16.8333	1.79391	16.8333	1.61416	16.8333	1.45648
	161.6	36.9514	6325.12			16.85	2.11119	16.85	1.79395	16.85	1.61414	16.85	1.45642
	161.76	36.9637	6330.54			16.8667	2.11117	16.8667	1.79398	16.8667	1.61413	16.8667	1.45636
	161.92	37.2487	6334.1			16.8833	2.11115	16.8833	1.79402	16.8833	1.61411	16.8833	1.4563
	162.08	37.7871	6337.83			16.9	2.11113	16.9	1.79405	16.9	1.6141	16.9	1.45624
	162.24	38.5042	6343.32			16.9167	2.11111	16.9167	1.79408	16.9167	1.61408	16.9167	1.45618
	162.4	39.2829	6349.45			16.9333	2.11109	16.9333	1.79411	16.9333	1.61406	16.9333	1.45612
	162.56	39.9889	6355.04			16.95	2.11106	16.95	1.79414	16.95	1.61405	16.95	1.45606
	162.72	40.4999	6361.06			16.9667	2.11104	16.9667	1.79417	16.9667	1.61403	16.9667	1.45601
	162.88	40.7333	6366.6			16.9833	2.11102	16.9833	1.79419	16.9833	1.61401	16.9833	1.45595
	163.04	40.6655	6371.69			17	2.11099	17	1.79421	17	1.614	17	1.45589
	163.2	40.3371	6376.79			17.0167	2.11096	17.0167	1.79423	17.0167	1.61398	17.0167	1.45584
	163.36	39.8438	6382.49			17.0333	2.11094	17.0333	1.79425	17.0333	1.61396	17.0333	1.45578
	163.52	39.3136	6387.39			17.05	2.11091	17.05	1.79427	17.05	1.61394	17.05	1.45573
	163.68	38.8762	6392.63			17.0667	2.11088	17.0667	1.79429	17.0667	1.61392	17.0667	1.45568
	163.84	38.6317	6397.84			17.0833	2.11085	17.0833	1.79431	17.0833	1.6139	17.0833	1.45563
	164	38.6259	6403.07			17.1	2.11082	17.1	1.79432	17.1	1.61388	17.1	1.45558
	164.16	38.839	6407.73			17.1167	2.11079	17.1167	1.79433	17.1167	1.61386	17.1167	1.45553
	164.32	39.1895	6412.22			17.1333	2.11076	17.1333	1.79434	17.1333	1.61383	17.1333	1.45548
	164.48	39.5534	6418.49			17.15	2.11072	17.15	1.79435	17.15	1.61381	17.15	1.45543
	164.64	39.7948	6423.93			17.1667	2.11069	17.1667	1.79436	17.1667	1.61379	17.1667	1.45538
	164.8	39.7992	6429.24			17.1833	2.11066	17.1833	1.79437	17.1833	1.61376	17.1833	1.45534
	164.96	39.5036	6434.45			17.2	2.11062	17.2	1.79437	17.2	1.61374	17.2	1.45529
	165.12	38.9143	6440.25			17.2167	2.11058	17.2167	1.79438	17.2167	1.61371	17.2167	1.45525
	165.28	38.1091	6444.68			17.2333	2.11055	17.2333	1.79438	17.2333	1.61368	17.2333	1.4552
	165.44	37.2231	6449.86			17.25	2.11051	17.25	1.79438	17.25	1.61365	17.25	1.45516
	165.6	36.4194	6455.09			17.2667	2.11047	17.2667	1.79439	17.2667	1.61362	17.2667	1.45512
	165.76	35.8547	6460.41			17.2833	2.11043	17.2833	1.79439	17.2833	1.61359	17.2833	1.45508
	165.92	35.6434	6465.43			17.3	2.11039	17.3	1.79438	17.3	1.61356	17.3	1.45504
	166.08	35.8324	6467.22			17.3167	2.11035	17.3167	1.79438	17.3167	1.61353	17.3167	1.455
	166.24	36.3901	6472.04			17.3333	2.1103	17.3333	1.79438	17.3333	1.6135	17.3333	1.45496
	166.4	37.2129	6477.61			17.35	2.11026	17.35	1.79437	17.35	1.61346	17.35	1.45493
	166.56	38.148	6483.25			17.3667	2.11022	17.3667	1.79437	17.3667	1.61343	17.3667	1.45489
	166.72	39.0267	6488.85			17.3833	2.11017	17.3833	1.79436	17.3833	1.61339	17.3833	1.45486
	166.88	39.7012	6494.31			17.4	2.11013	17.4	1.79435	17.4	1.61336	17.4	1.45483
	167.04	40.0752	6499.91			17.4167	2.11008	17.4167	1.79434	17.4167	1.61332	17.4167	1.45479
	167.2	40.123	6505.18			17.4333	2.11003	17.4333	1.79433	17.4333	1.61328	17.4333	1.45476
	167.36	39.8908	6510.61			17.45	2.10999	17.45	1.79432	17.45	1.61325	17.45	1.45473
	167.52	39.4821	6515.57			17.4667	2.10994	17.4667	1.79431	17.4667	1.61321	17.4667	1.45471
	167.68	39.0295	6520.86			17.4833	2.10989	17.4833	1.7943	17.4833	1.61317	17.4833	1.45468
	167.84	38.6608	6526.21			17.5	2.10984	17.5	1.79429	17.5	1.61313	17.5	1.45465
	168	38.4674	6531.34			17.5167	2.10979	17.5167	1.79428	17.5167	1.61309	17.5167	1.45463
	168.16	38.4825	6535.38			17.5333	2.10974	17.5333	1.79426	17.5333	1.61305	17.5333	1.45461
	168.32	38.675	6540.55			17.55	2.10969	17.55	1.79425	17.55	1.61301	17.55	1.45458
	168.48	38.9587	6546.03			17.5667	2.10964	17.5667	1.79423	17.5667	1.61297	17.5667	1.45456
	168.64	39.2172	6551.79			17.5833	2.10959	17.5833	1.79422	17.5833	1.61293	17.5833	1.45454
	168.8	39.335	6557.15			17.6	2.10954	17.6	1.7942	17.6	1.6129	17.6	1.45452
	168.96	39.2291	6561.98			17.6167	2.10949	17.6167	1.79419	17.6167	1.61286	17.6167	1.45451
	169.12	38.8724	6568.02			17.6333	2.10944	17.6333	1.79417	17.6333	1.61282	17.6333	1.45449
	169.28	38.303	6572.55			17.65	2.10938	17.65	1.79415	17.65	1.61278	17.65	1.45447
	169.44	37.6174	6577.79			17.6667	2.10933	17.6667	1.79414	17.6667	1.61274	17.6667	1.45446
	169.6	36.9481	6583.03			17.6833	2.10928	17.6833	1.79412	17.6833	1.6127	17.6833	1.45445
	169.76	36.4331	6587.57			17.7	2.10922	17.7	1.7941	17.7	1.61266	17.7	1.45443
	169.92	36.1827	6592.3			17.7167	2.10917	17.7167	1.79408	17.7167	1.61262	17.7167	1.45442
	170.08	36.253	6597.24			17.7333	2.10911	17.7333	1.79407	17.7333	1.61259	17.7333	1.45441
	170.24	36.6325	6600.32			17.75	2.10906	17.75	1.79405	17.75	1.61255	17.75	1.4544
	170.4	37.2443	6605.61			17.7667	2.109	17.7667	1.79403	17.7667	1.61251	17.7667	1.4544
	170.56	37.9646	6611.41			17.7833	2.10894	17.7833	1.79401	17.7833	1.61247	17.7833	1.45439
	170.72	38.6513	6617.19			17.8	2.10888	17.8	1.79399	17.8	1.61243	17.8	1.45438
	170.88	39.177	6621.92			17.8167	2.10883	17.8167	1.79397	17.8167	1.61239	17.8167	1.45438
	171.04	39.4579	6627.78			17.8333	2.10877	17.8333	1.79396	17.8333	1.61235	17.8333	1.45438
	171.2	39.4709	6633.2			17.85	2.10871	17.85	1.79394	17.85	1.61231	17.85	1.45438
	171.36	39.2565	6638.05			17.8667	2.10865	17.8667	1.79392	17.8667	1.61227	17.8667	1.45438
	171.52	38.9053	6643.65			17.8833	2.10859	17.8833	1.7939	17.8833	1.61223	17.8833	1.45438
	171.68	38.5329	6648.49			17.9	2.10852	17.9	1.79389	17.9	1.61218	17.9	1.45438
	171.84	38.2493	6653.08			17.9167	2.10846	17.9167	1.79387	17.9167	1.61214	17.9167	1.45438
	172	38.1308	6657.99			17.9333	2.1084	17.9333	1.79385	17.9333	1.61209	17.9333	1.45439
	172.16	38.2001	6663.82			17.95	2.10834	17.95	1.79384	17.95	1.61205	17.95	1.45439
	172.32	38.4216	6668.57			17.9667	2.10827	17.9667	1.79382	17.9667	1.612	17.9667	1.45439
	172.48	38.711	6673.31			17.9833	2.10821	17.9833	1.79381	17.9833	1.61195	17.9833	1.4544
	172.64	38.9575	6678.78			18	2.10814	18	1.79379	18	1.61189	18	1.45441
	172.8	39.0524	6684.38			18.0167	2.10808	18.0167	1.79378	18.0167	1.61184	18.0167	1.45441
	172.96	38.9181	6689.74			18.0333	2.10801	18.0333	1.79377	18.0333	1.61178	18.0333	1.45442
	173.12	38.5285	6694.87			18.05	2.10794	18.05	1.79376	18.05	1.61172	18.05	1.45443
	173.28	37.9176	6699.49			18.0667	2.10788	18.0667	1.79374	18.0667	1.61166	18.0667	1.45444
	173.44	37.1735	6704.87			18.0833	2.10781	18.0833	1.79373	18.0833	1.6116	18.0833	1.45445
	173.6	36.4198	6709.78			18.1	2.10774	18.1	1.79373	18.1	1.61153	18.1	1.45446
	173.76	35.7884	6714.9			18.1167	2.10768	18.1167	1.79372	18.1167	1.61146	18.1167	1.45447
	173.92	35.3913	6719.83			18.1333	2.10761	18.1333	1.79371	18.1333	1.61139	18.1333	1.45448
	174.08	35.2974	6724.56			18.15	2.10754	18.15	1.7937	18.15	1.61132	18.15	1.45449
	174.24	35.5189	6726.65			18.1667	2.10747	18.1667	1.7937	18.1667	1.61124	18.1667	1.4545
	174.4	36.011	6731.47			18.1833	2.1074	18.1833	1.7937	18.1833	1.61116	18.1833	1.45452
	174.56	36.6833	6737.49			18.2	2.10733	18.2	1.79369	18.2	1.61108	18.2	1.45453
	174.72	37.4199	6743.13			18.2167	2.10726	18.2167	1.79369	18.2167	1.61099	18.2167	1.45454
	174.88	38.1041	6748.14			18.2333	2.10719	18.2333	1.79369	18.2333	1.6109	18.2333	1.45455
	175.04	38.6397	6753.37			18.25	2.10713	18.25	1.79369	18.25	1.61081	18.25	1.45456
	175.2	38.9679	6758.92			18.2667	2.10706	18.2667	1.79369	18.2667	1.61072	18.2667	1.45458
	175.36	39.0732	6763.81			18.2833	2.10699	18.2833	1.79369	18.2833	1.61062	18.2833	1.45459
	175.52	38.9815	6769.03			18.3	2.10692	18.3	1.7937	18.3	1.61053	18.3	1.4546
	175.68	38.7497	6774.21			18.3167	2.10685	18.3167	1.7937	18.3167	1.61043	18.3167	1.45462
	175.84	38.4509	6778.96			18.3333	2.10678	18.3333	1.79371	18.3333	1.61032	18.3333	1.45463
	176	38.1592	6784.25			18.35	2.10671	18.35	1.79372	18.35	1.61022	18.35	1.45464
	176.16	37.9362	6789.08			18.3667	2.10664	18.3667	1.79372	18.3667	1.61011	18.3667	1.45466
	176.32	37.8225	6794.64			18.3833	2.10657	18.3833	1.79373	18.3833	1.61	18.3833	1.45467
	176.48	37.8336	6799.41			18.4	2.1065	18.4	1.79374	18.4	1.60989	18.4	1.45469
	176.64	37.9611	6804.44			18.4167	2.10643	18.4167	1.79376	18.4167	1.60978	18.4167	1.4547
	176.8	38.1766	6809.67			18.4333	2.10636	18.4333	1.79377	18.4333	1.60966	18.4333	1.45472
	176.96	38.4382	6814.62			18.45	2.10629	18.45	1.79378	18.45	1.60954	18.45	1.45473
	177.12	38.6975	6819.43			18.4667	2.10623	18.4667	1.7938	18.4667	1.60942	18.4667	1.45474
	177.28	38.9067	6824.68			18.4833	2.10616	18.4833	1.79381	18.4833	1.6093	18.4833	1.45476
	177.44	39.0256	6830.14			18.5	2.10609	18.5	1.79383	18.5	1.60917	18.5	1.45477
	177.6	39.0272	6835.5			18.5167	2.10602	18.5167	1.79385	18.5167	1.60904	18.5167	1.45479
	177.76	38.9031	6840.94			18.5333	2.10595	18.5333	1.79387	18.5333	1.60891	18.5333	1.45481
	177.92	38.666	6845.95			18.55	2.10588	18.55	1.79388	18.55	1.60878	18.55	1.45482
	178.08	38.3489	6851.38			18.5667	2.10582	18.5667	1.7939	18.5667	1.60864	18.5667	1.45484
	178.24	38.0022	6855.9			18.5833	2.10575	18.5833	1.79392	18.5833	1.6085	18.5833	1.45485
	178.4	37.6847	6860.83			18.6	2.10568	18.6	1.79394	18.6	1.60836	18.6	1.45487
	178.56	37.453	6866.18			18.6167	2.10561	18.6167	1.79396	18.6167	1.60822	18.6167	1.45489
	178.72	37.349	6871.29			18.6333	2.10555	18.6333	1.79399	18.6333	1.60808	18.6333	1.4549
	178.88	37.3884	6876.02			18.65	2.10548	18.65	1.79401	18.65	1.60793	18.65	1.45492
	179.04	37.5546	6880.24			18.6667	2.10542	18.6667	1.79403	18.6667	1.60778	18.6667	1.45494
	179.2	37.7977	6885.65			18.6833	2.10535	18.6833	1.79405	18.6833	1.60762	18.6833	1.45495
	179.36	38.0421	6890.9			18.7	2.10528	18.7	1.79407	18.7	1.60747	18.7	1.45497
	179.52	38.2009	6896.27			18.7167	2.10522	18.7167	1.79409	18.7167	1.60731	18.7167	1.45499
	179.68	38.1944	6901.62			18.7333	2.10515	18.7333	1.79411	18.7333	1.60715	18.7333	1.45501
	179.84	37.9684	6906.43			18.75	2.10509	18.75	1.79413	18.75	1.60699	18.75	1.45503
	180	37.5097	6911.25			18.7667	2.10503	18.7667	1.79415	18.7667	1.60682	18.7667	1.45504
	180.16	36.8524	6916.53			18.7833	2.10496	18.7833	1.79417	18.7833	1.60665	18.7833	1.45506
	180.32	36.0745	6921.11			18.8	2.1049	18.8	1.79419	18.8	1.60648	18.8	1.45508
	180.48	35.2858	6925.93			18.8167	2.10484	18.8167	1.79421	18.8167	1.60631	18.8167	1.4551
	180.64	34.6064	6931.1			18.8333	2.10477	18.8333	1.79423	18.8333	1.60613	18.8333	1.45512
	180.8	34.1445	6935.83			18.85	2.10471	18.85	1.79424	18.85	1.60595	18.85	1.45514
	180.96	33.9749	6940.94			18.8667	2.10465	18.8667	1.79426	18.8667	1.60577	18.8667	1.45516
	181.12	34.1249	6942.5			18.8833	2.10459	18.8833	1.79428	18.8833	1.60558	18.8833	1.45518
	181.28	34.5697	6946.65			18.9	2.10453	18.9	1.79429	18.9	1.60539	18.9	1.4552
	181.44	35.2386	6952.43			18.9167	2.10447	18.9167	1.7943	18.9167	1.60521	18.9167	1.45522
	181.6	36.0307	6957.74			18.9333	2.10442	18.9333	1.79431	18.9333	1.60501	18.9333	1.45523
	181.76	36.8348	6963.11			18.95	2.10436	18.95	1.79432	18.95	1.60482	18.95	1.45525
	181.92	37.5509	6968.46			18.9667	2.1043	18.9667	1.79433	18.9667	1.60463	18.9667	1.45527
	182.08	38.1077	6973.51			18.9833	2.10425	18.9833	1.79434	18.9833	1.60443	18.9833	1.45529
	182.24	38.4723	6978.11			19	2.10419	19	1.79434	19	1.60423	19	1.45531
	182.4	38.6514	6983.59			19.0167	2.10414	19.0167	1.79435	19.0167	1.60403	19.0167	1.45533
	182.56	38.6833	6988.32			19.0333	2.10409	19.0333	1.79435	19.0333	1.60383	19.0333	1.45535
	182.72	38.6246	6993.45			19.05	2.10404	19.05	1.79435	19.05	1.60363	19.05	1.45537
	182.88	38.5333	6998.75			19.0667	2.10399	19.0667	1.79435	19.0667	1.60342	19.0667	1.45539
	183.04	38.454	7003.62			19.0833	2.10394	19.0833	1.79435	19.0833	1.60322	19.0833	1.45541
	183.2	38.4072	7009.34			19.1	2.10389	19.1	1.79435	19.1	1.60302	19.1	1.45543
	183.36	38.3858	7014.12			19.1167	2.10385	19.1167	1.79435	19.1167	1.60281	19.1167	1.45545
	183.52	38.359	7019.38			19.1333	2.1038	19.1333	1.79434	19.1333	1.60261	19.1333	1.45546
	183.68	38.2821	7024.8			19.15	2.10376	19.15	1.79434	19.15	1.6024	19.15	1.45548
	183.84	38.1111	7029.74			19.1667	2.10372	19.1667	1.79433	19.1667	1.6022	19.1667	1.4555
	184	37.8165	7034.4			19.1833	2.10367	19.1833	1.79432	19.1833	1.602	19.1833	1.45552
	184.16	37.395	7039.66			19.2	2.10363	19.2	1.79431	19.2	1.60179	19.2	1.45553
	184.32	36.8746	7044.55			19.2167	2.10359	19.2167	1.7943	19.2167	1.60159	19.2167	1.45555
	184.48	36.3128	7049.54			19.2333	2.10355	19.2333	1.79429	19.2333	1.60139	19.2333	1.45557
	184.64	35.7869	7054.25			19.25	2.10352	19.25	1.79428	19.25	1.60118	19.25	1.45558
	184.8	35.379	7058.79			19.2667	2.10348	19.2667	1.79426	19.2667	1.60098	19.2667	1.4556
	184.96	35.1584	7063.23			19.2833	2.10345	19.2833	1.79425	19.2833	1.60078	19.2833	1.45562
	185.12	35.1656	7068.39			19.3	2.10341	19.3	1.79423	19.3	1.60059	19.3	1.45563
	185.28	35.4016	7073.65			19.3167	2.10338	19.3167	1.79422	19.3167	1.60039	19.3167	1.45565
	185.44	35.8257	7077.87			19.3333	2.10334	19.3333	1.7942	19.3333	1.60019	19.3333	1.45567
	185.6	36.3625	7080.86			19.35	2.10331	19.35	1.79418	19.35	1.6	19.35	1.45568
	185.76	36.9171	7086.45			19.3667	2.10328	19.3667	1.79416	19.3667	1.59981	19.3667	1.4557
	185.92	37.3947	7092.01			19.3833	2.10325	19.3833	1.79415	19.3833	1.59962	19.3833	1.45571
	186.08	37.7212	7097.64			19.4	2.10322	19.4	1.79413	19.4	1.59943	19.4	1.45573
	186.24	37.8586	7103.12			19.4167	2.10319	19.4167	1.79411	19.4167	1.59924	19.4167	1.45575
	186.4	37.8116	7107.7			19.4333	2.10316	19.4333	1.79409	19.4333	1.59906	19.4333	1.45576
	186.56	37.6246	7112.39			19.45	2.10313	19.45	1.79407	19.45	1.59888	19.45	1.45578
	186.72	37.3689	7118.33			19.4667	2.1031	19.4667	1.79405	19.4667	1.5987	19.4667	1.4558
	186.88	37.1229	7122.47			19.4833	2.10307	19.4833	1.79404	19.4833	1.59852	19.4833	1.45582
	187.04	36.9526	7127.29			19.5	2.10304	19.5	1.79402	19.5	1.59834	19.5	1.45584
	187.2	36.8948	7132.89			19.5167	2.10302	19.5167	1.794	19.5167	1.59817	19.5167	1.45585
	187.36	36.9505	7136.85			19.5333	2.10299	19.5333	1.79398	19.5333	1.598	19.5333	1.45587
	187.52	37.0868	7141.15			19.55	2.10296	19.55	1.79397	19.55	1.59783	19.55	1.45589
	187.68	37.2495	7146.84			19.5667	2.10294	19.5667	1.79395	19.5667	1.59766	19.5667	1.45592
	187.84	37.3805	7152.13			19.5833	2.10291	19.5833	1.79393	19.5833	1.5975	19.5833	1.45594
	188	37.4359	7157.31			19.6	2.10288	19.6	1.79392	19.6	1.59734	19.6	1.45596
	188.16	37.3982	7162.24			19.6167	2.10286	19.6167	1.79391	19.6167	1.59718	19.6167	1.45598
	188.32	37.2811	7167.58			19.6333	2.10283	19.6333	1.79389	19.6333	1.59702	19.6333	1.45601
	188.48	37.1232	7172.2			19.65	2.10281	19.65	1.79388	19.65	1.59687	19.65	1.45603
	188.64	36.9755	7177.32			19.6667	2.10278	19.6667	1.79387	19.6667	1.59672	19.6667	1.45606
	188.8	36.8844	7182.26			19.6833	2.10276	19.6833	1.79386	19.6833	1.59657	19.6833	1.45609
	188.96	36.8777	7186.69			19.7	2.10274	19.7	1.79385	19.7	1.59642	19.7	1.45611
	189.12	36.9569	7191.28			19.7167	2.10272	19.7167	1.79384	19.7167	1.59628	19.7167	1.45614
	189.28	37.0985	7195.7			19.7333	2.10269	19.7333	1.79383	19.7333	1.59613	19.7333	1.45617
	189.44	37.2638	7200.97			19.75	2.10267	19.75	1.79382	19.75	1.59599	19.75	1.45621
	189.6	37.4129	7206.74			19.7667	2.10265	19.7667	1.79382	19.7667	1.59586	19.7667	1.45624
	189.76	37.5198	7212.11			19.7833	2.10263	19.7833	1.79381	19.7833	1.59572	19.7833	1.45627
	189.92	37.5805	7217.03			19.8	2.10261	19.8	1.79381	19.8	1.59559	19.8	1.4563
	190.08	37.6138	7222.04			19.8167	2.10259	19.8167	1.79381	19.8167	1.59545	19.8167	1.45634
	190.24	37.653	7227.16			19.8333	2.10257	19.8333	1.7938	19.8333	1.59533	19.8333	1.45638
	190.4	37.7313	7232.34			19.85	2.10256	19.85	1.7938	19.85	1.5952	19.85	1.45641
	190.56	37.8667	7235.61			19.8667	2.10254	19.8667	1.7938	19.8667	1.59507	19.8667	1.45645
	190.72	38.0512	7240.78			19.8833	2.10252	19.8833	1.79381	19.8833	1.59495	19.8833	1.45649
	190.88	38.2491	7246.37			19.9	2.10251	19.9	1.79381	19.9	1.59483	19.9	1.45653
	191.04	38.4055	7252.07			19.9167	2.10249	19.9167	1.79381	19.9167	1.59471	19.9167	1.45657
	191.2	38.4629	7257.88			19.9333	2.10248	19.9333	1.79382	19.9333	1.5946	19.9333	1.45661
	191.36	38.3807	7262.53			19.95	2.10247	19.95	1.79382	19.95	1.59448	19.95	1.45665
	191.52	38.1515	7267.76			19.9667	2.10246	19.9667	1.79383	19.9667	1.59437	19.9667	1.45669
	191.68	37.8076	7272.59			19.9833	2.10244	19.9833	1.79384	19.9833	1.59426	19.9833	1.45673
	191.84	37.4159	7277.57			20	2.10243	20	1.79384	20	1.59415	20	1.45677
	192	37.0608	7282.41			20.0167	2.10242	20.0167	1.79385	20.0167	1.59405	20.0167	1.45681
	192.16	36.8203	7287.61			20.0333	2.10242	20.0333	1.79386	20.0333	1.59394	20.0333	1.45686
	192.32	36.7428	7292.27			20.05	2.10241	20.05	1.79388	20.05	1.59384	20.05	1.4569
	192.48	36.8308	7297.05			20.0667	2.1024	20.0667	1.79389	20.0667	1.59374	20.0667	1.45694
	192.64	37.0382	7301.14			20.0833	2.10239	20.0833	1.7939	20.0833	1.59365	20.0833	1.45698
	192.8	37.2821	7306.21			20.1	2.10238	20.1	1.79392	20.1	1.59355	20.1	1.45702
	192.96	37.4663	7311.89			20.1167	2.10238	20.1167	1.79393	20.1167	1.59346	20.1167	1.45707
	193.12	37.5095	7317.38			20.1333	2.10237	20.1333	1.79395	20.1333	1.59337	20.1333	1.45711
	193.28	37.3703	7322.42			20.15	2.10237	20.15	1.79396	20.15	1.59328	20.15	1.45715
	193.44	37.0615	7327.16			20.1667	2.10236	20.1667	1.79398	20.1667	1.59319	20.1667	1.45719
	193.6	36.6481	7331.9			20.1833	2.10235	20.1833	1.794	20.1833	1.59311	20.1833	1.45723
	193.76	36.2309	7337.45			20.2	2.10235	20.2	1.79402	20.2	1.59303	20.2	1.45727
	193.92	35.9185	7341.32			20.2167	2.10234	20.2167	1.79404	20.2167	1.59295	20.2167	1.45731
	194.08	35.7974	7346.33			20.2333	2.10234	20.2333	1.79406	20.2333	1.59287	20.2333	1.45734
	194.24	35.9074	7351.21			20.25	2.10233	20.25	1.79409	20.25	1.5928	20.25	1.45738
	194.4	36.2304	7355.01			20.2667	2.10232	20.2667	1.79411	20.2667	1.59273	20.2667	1.45742
	194.56	36.6949	7359.34			20.2833	2.10232	20.2833	1.79413	20.2833	1.59266	20.2833	1.45745
	194.72	37.1953	7365.74			20.3	2.10231	20.3	1.79416	20.3	1.5926	20.3	1.45749
	194.88	37.6195	7370			20.3167	2.1023	20.3167	1.79418	20.3167	1.59254	20.3167	1.45753
	195.04	37.8778	7375.97			20.3333	2.10229	20.3333	1.79421	20.3333	1.59248	20.3333	1.45756
	195.2	37.9233	7381.34			20.35	2.10229	20.35	1.79424	20.35	1.59242	20.35	1.45759
	195.36	37.7615	7386.47			20.3667	2.10228	20.3667	1.79427	20.3667	1.59237	20.3667	1.45763
	195.52	37.4435	7391.31			20.3833	2.10227	20.3833	1.7943	20.3833	1.59232	20.3833	1.45766
	195.68	37.0492	7395.78			20.4	2.10226	20.4	1.79433	20.4	1.59227	20.4	1.45769
	195.84	36.6641	7400.82			20.4167	2.10225	20.4167	1.79436	20.4167	1.59222	20.4167	1.45772
	196	36.3576	7405.43			20.4333	2.10224	20.4333	1.79439	20.4333	1.59218	20.4333	1.45775
	196.16	36.168	7410.23			20.45	2.10223	20.45	1.79442	20.45	1.59214	20.45	1.45778
	196.32	36.0986	7414.24			20.4667	2.10222	20.4667	1.79445	20.4667	1.59211	20.4667	1.45781
	196.48	36.1237	7419.76			20.4833	2.10221	20.4833	1.79449	20.4833	1.59207	20.4833	1.45784
	196.64	36.202	7424.96			20.5	2.1022	20.5	1.79452	20.5	1.59204	20.5	1.45787
	196.8	36.2916	7429.68			20.5167	2.10219	20.5167	1.79456	20.5167	1.59201	20.5167	1.45789
	196.96	36.3622	7434.51			20.5333	2.10217	20.5333	1.79459	20.5333	1.59199	20.5333	1.45792
	197.12	36.4011	7439.62			20.55	2.10216	20.55	1.79463	20.55	1.59197	20.55	1.45795
	197.28	36.4124	7444.36			20.5667	2.10214	20.5667	1.79467	20.5667	1.59195	20.5667	1.45797
	197.44	36.4103	7449.16			20.5833	2.10213	20.5833	1.79471	20.5833	1.59193	20.5833	1.45799
	197.6	36.4111	7454.37			20.6	2.10211	20.6	1.79475	20.6	1.59192	20.6	1.45802
	197.76	36.4256	7458.17			20.6167	2.1021	20.6167	1.79478	20.6167	1.59191	20.6167	1.45804
	197.92	36.4563	7462.53			20.6333	2.10208	20.6333	1.79482	20.6333	1.5919	20.6333	1.45806
	198.08	36.4988	7467.95			20.65	2.10206	20.65	1.79486	20.65	1.59189	20.65	1.45809
	198.24	36.5455	7473.72			20.6667	2.10204	20.6667	1.7949	20.6667	1.59189	20.6667	1.45811
	198.4	36.5911	7478.52			20.6833	2.10202	20.6833	1.79494	20.6833	1.59189	20.6833	1.45813
	198.56	36.6352	7483.68			20.7	2.10201	20.7	1.79498	20.7	1.59189	20.7	1.45815
	198.72	36.682	7488.1			20.7167	2.10199	20.7167	1.79503	20.7167	1.5919	20.7167	1.45817
	198.88	36.7369	7492.55			20.7333	2.10197	20.7333	1.79507	20.7333	1.59191	20.7333	1.45818
	199.04	36.8015	7498.21			20.75	2.10195	20.75	1.79511	20.75	1.59192	20.75	1.4582
	199.2	36.8701	7502.82			20.7667	2.10193	20.7667	1.79515	20.7667	1.59193	20.7667	1.45822
	199.36	36.9298	7507.21			20.7833	2.10191	20.7833	1.79519	20.7833	1.59195	20.7833	1.45823
	199.52	36.9642	7511.34			20.8	2.10188	20.8	1.79523	20.8	1.59197	20.8	1.45825
	199.68	36.9609	7517.31			20.8167	2.10186	20.8167	1.79527	20.8167	1.59199	20.8167	1.45827
	199.84	36.9188	7522.91			20.8333	2.10184	20.8333	1.79531	20.8333	1.59202	20.8333	1.45828
	200	36.8529	7527.67			20.85	2.10182	20.85	1.79535	20.85	1.59205	20.85	1.45829
	200.16	36.7931	7532.48			20.8667	2.1018	20.8667	1.79539	20.8667	1.59208	20.8667	1.45831
	200.32	36.7762	7537.29			20.8833	2.10178	20.8833	1.79543	20.8833	1.59211	20.8833	1.45832
	200.48	36.8336	7542.63			20.9	2.10176	20.9	1.79547	20.9	1.59215	20.9	1.45833
	200.64	36.9777	7547.07			20.9167	2.10174	20.9167	1.7955	20.9167	1.59219	20.9167	1.45834
	200.8	37.1927	7551.71			20.9333	2.10172	20.9333	1.79554	20.9333	1.59223	20.9333	1.45836
	200.96	37.4336	7555.62			20.95	2.1017	20.95	1.79558	20.95	1.59228	20.95	1.45837
	201.12	37.6345	7560.97			20.9667	2.10168	20.9667	1.79561	20.9667	1.59233	20.9667	1.45838
	201.28	37.7271	7567.09			20.9833	2.10166	20.9833	1.79565	20.9833	1.59238	20.9833	1.45839
	201.44	37.6618	7572.26			21	2.10164	21	1.79568	21	1.59244	21	1.4584
	201.6	37.4262	7577.65			21.0167	2.10163	21.0167	1.79572	21.0167	1.5925	21.0167	1.45841
	201.76	37.0551	7582.66			21.0333	2.10161	21.0333	1.79575	21.0333	1.59256	21.0333	1.45842
	201.92	36.6264	7587.17			21.05	2.10159	21.05	1.79578	21.05	1.59263	21.05	1.45843
	202.08	36.2426	7592.07			21.0667	2.10157	21.0667	1.79581	21.0667	1.5927	21.0667	1.45843
	202.24	36.0039	7596.43			21.0833	2.10155	21.0833	1.79584	21.0833	1.59277	21.0833	1.45844
	202.4	35.9783	7600.93			21.1	2.10153	21.1	1.79587	21.1	1.59284	21.1	1.45845
	202.56	36.1786	7605.83			21.1167	2.10152	21.1167	1.7959	21.1167	1.59292	21.1167	1.45846
	202.72	36.5545	7610.14			21.1333	2.1015	21.1333	1.79593	21.1333	1.593	21.1333	1.45847
	202.88	37.0017	7615.18			21.15	2.10148	21.15	1.79596	21.15	1.59309	21.15	1.45847
	203.04	37.3881	7620.44			21.1667	2.10147	21.1667	1.79598	21.1667	1.59318	21.1667	1.45848
	203.2	37.5891	7626.06			21.1833	2.10145	21.1833	1.79601	21.1833	1.59327	21.1833	1.45849
	203.36	37.523	7631.11			21.2	2.10143	21.2	1.79603	21.2	1.59337	21.2	1.45849
	203.52	37.1756	7636.28			21.2167	2.10142	21.2167	1.79605	21.2167	1.59346	21.2167	1.4585
	203.68	36.6067	7641.28			21.2333	2.1014	21.2333	1.79607	21.2333	1.59357	21.2333	1.4585
	203.84	35.9357	7645.97			21.25	2.10139	21.25	1.79609	21.25	1.59367	21.25	1.45851
	204	35.3104	7651.2			21.2667	2.10137	21.2667	1.79611	21.2667	1.59378	21.2667	1.45851
	204.16	34.8676	7655.12			21.2833	2.10135	21.2833	1.79612	21.2833	1.59389	21.2833	1.45852
	204.32	34.6962	7659.62			21.3	2.10134	21.3	1.79614	21.3	1.594	21.3	1.45852
	204.48	34.8136	7662.39			21.3167	2.10132	21.3167	1.79615	21.3167	1.59412	21.3167	1.45852
	204.64	35.163	7667.99			21.3333	2.10131	21.3333	1.79616	21.3333	1.59424	21.3333	1.45853
	204.8	35.6307	7673.07			21.35	2.10129	21.35	1.79617	21.35	1.59436	21.35	1.45853
	204.96	36.0797	7678.5			21.3667	2.10128	21.3667	1.79618	21.3667	1.59449	21.3667	1.45853
	205.12	36.3889	7683.4			21.3833	2.10126	21.3833	1.79619	21.3833	1.59462	21.3833	1.45853
	205.28	36.4867	7688.53			21.4	2.10125	21.4	1.79619	21.4	1.59475	21.4	1.45854
	205.44	36.3693	7693.19			21.4167	2.10123	21.4167	1.7962	21.4167	1.59488	21.4167	1.45854
	205.6	36.0984	7698.3			21.4333	2.10121	21.4333	1.7962	21.4333	1.59502	21.4333	1.45854
	205.76	35.7798	7702.6			21.45	2.1012	21.45	1.7962	21.45	1.59516	21.45	1.45854
	205.92	35.5299	7707.68			21.4667	2.10118	21.4667	1.7962	21.4667	1.5953	21.4667	1.45854
	206.08	35.439	7711.8			21.4833	2.10116	21.4833	1.7962	21.4833	1.59545	21.4833	1.45854
	206.24	35.5447	7716.3			21.5	2.10114	21.5	1.79619	21.5	1.5956	21.5	1.45854
	206.4	35.8201	7720.7			21.5167	2.10112	21.5167	1.79619	21.5167	1.59575	21.5167	1.45854
	206.56	36.1837	7726			21.5333	2.1011	21.5333	1.79618	21.5333	1.5959	21.5333	1.45854
	206.72	36.5237	7730.74			21.55	2.10108	21.55	1.79617	21.55	1.59606	21.55	1.45854
	206.88	36.733	7736.51			21.5667	2.10106	21.5667	1.79617	21.5667	1.59621	21.5667	1.45854
	207.04	36.7408	7741.02			21.5833	2.10103	21.5833	1.79616	21.5833	1.59637	21.5833	1.45854
	207.2	36.5347	7746.01			21.6	2.10101	21.6	1.79615	21.6	1.59653	21.6	1.45854
	207.36	36.1645	7751.31			21.6167	2.10098	21.6167	1.79613	21.6167	1.5967	21.6167	1.45854
	207.52	35.728	7755.89			21.6333	2.10095	21.6333	1.79612	21.6333	1.59686	21.6333	1.45854
	207.68	35.3437	7760.58			21.65	2.10092	21.65	1.79611	21.65	1.59703	21.65	1.45853
	207.84	35.1173	7764.82			21.6667	2.10089	21.6667	1.79609	21.6667	1.5972	21.6667	1.45853
	208	35.1132	7769.44			21.6833	2.10086	21.6833	1.79608	21.6833	1.59737	21.6833	1.45853
	208.16	35.3373	7773.89			21.7	2.10083	21.7	1.79606	21.7	1.59754	21.7	1.45853
	208.32	35.7374	7778.06			21.7167	2.10079	21.7167	1.79605	21.7167	1.59771	21.7167	1.45852
	208.48	36.2187	7783.01			21.7333	2.10076	21.7333	1.79603	21.7333	1.59788	21.7333	1.45852
	208.64	36.6706	7788.49			21.75	2.10072	21.75	1.79601	21.75	1.59806	21.75	1.45852
	208.8	36.9963	7793.81			21.7667	2.10068	21.7667	1.79599	21.7667	1.59823	21.7667	1.45852
	208.96	37.1365	7799.37			21.7833	2.10064	21.7833	1.79597	21.7833	1.5984	21.7833	1.45851
	209.12	37.0825	7803.64			21.8	2.1006	21.8	1.79595	21.8	1.59858	21.8	1.45851
	209.28	36.8738	7808.59			21.8167	2.10055	21.8167	1.79594	21.8167	1.59875	21.8167	1.45851
	209.44	36.5832	7813.69			21.8333	2.10051	21.8333	1.79592	21.8333	1.59892	21.8333	1.4585
	209.6	36.295	7818.69			21.85	2.10046	21.85	1.7959	21.85	1.5991	21.85	1.4585
	209.76	36.0808	7823.03			21.8667	2.10042	21.8667	1.79587	21.8667	1.59927	21.8667	1.4585
	209.92	35.9825	7827.33			21.8833	2.10037	21.8833	1.79585	21.8833	1.59944	21.8833	1.45849
	210.08	36.0041	7831.82			21.9	2.10032	21.9	1.79583	21.9	1.59961	21.9	1.45849
	210.24	36.1155	7837.14			21.9167	2.10026	21.9167	1.79581	21.9167	1.59978	21.9167	1.45849
	210.4	36.2647	7842.29			21.9333	2.10021	21.9333	1.79579	21.9333	1.59995	21.9333	1.45848
	210.56	36.3948	7847.37			21.95	2.10016	21.95	1.79577	21.95	1.60012	21.95	1.45848
	210.72	36.4608	7851.84			21.9667	2.1001	21.9667	1.79575	21.9667	1.60029	21.9667	1.45848
	210.88	36.4398	7856.97			21.9833	2.10005	21.9833	1.79573	21.9833	1.60045	21.9833	1.45847
	211.04	36.335	7861.88			22	2.09999	22	1.79571	22	1.60061	22	1.45847
	211.2	36.1703	7866.86			22.0167	2.09993	22.0167	1.79569	22.0167	1.60078	22.0167	1.45847
	211.36	35.9813	7871.61			22.0333	2.09987	22.0333	1.79566	22.0333	1.60094	22.0333	1.45846
	211.52	35.803	7876.17			22.05	2.09981	22.05	1.79564	22.05	1.60109	22.05	1.45846
	211.68	35.6608	7880.21			22.0667	2.09975	22.0667	1.79562	22.0667	1.60125	22.0667	1.45846
	211.84	35.5658	7885.2			22.0833	2.09969	22.0833	1.7956	22.0833	1.6014	22.0833	1.45845
	212	35.5152	7889.82			22.1	2.09963	22.1	1.79558	22.1	1.60155	22.1	1.45845
	212.16	35.498	7895.4			22.1167	2.09956	22.1167	1.79556	22.1167	1.6017	22.1167	1.45845
	212.32	35.5018	7899.65			22.1333	2.0995	22.1333	1.79554	22.1333	1.60185	22.1333	1.45844
	212.48	35.5192	7904.66			22.15	2.09944	22.15	1.79552	22.15	1.60199	22.15	1.45844
	212.64	35.5508	7909.77			22.1667	2.09937	22.1667	1.7955	22.1667	1.60213	22.1667	1.45844
	212.8	35.6041	7914.21			22.1833	2.09931	22.1833	1.79548	22.1833	1.60227	22.1833	1.45844
	212.96	35.6889	7918.73			22.2	2.09924	22.2	1.79546	22.2	1.60241	22.2	1.45843
	213.12	35.811	7923.84			22.2167	2.09918	22.2167	1.79544	22.2167	1.60254	22.2167	1.45843
	213.28	35.9671	7926.95			22.2333	2.09911	22.2333	1.79542	22.2333	1.60268	22.2333	1.45843
	213.44	36.1422	7932.64			22.25	2.09904	22.25	1.7954	22.25	1.60281	22.25	1.45842
	213.6	36.3119	7937.82			22.2667	2.09898	22.2667	1.79538	22.2667	1.60294	22.2667	1.45842
	213.76	36.4476	7942.59			22.2833	2.09891	22.2833	1.79536	22.2833	1.60306	22.2833	1.45842
	213.92	36.5247	7947.87			22.3	2.09885	22.3	1.79534	22.3	1.60319	22.3	1.45842
	214.08	36.5299	7953.48			22.3167	2.09878	22.3167	1.79532	22.3167	1.60331	22.3167	1.45842
	214.24	36.4656	7957.84			22.3333	2.09872	22.3333	1.7953	22.3333	1.60343	22.3333	1.45841
	214.4	36.3503	7962.51			22.35	2.09865	22.35	1.79528	22.35	1.60355	22.35	1.45841
	214.56	36.2135	7967.29			22.3667	2.09859	22.3667	1.79526	22.3667	1.60366	22.3667	1.45841
	214.72	36.0876	7971.44			22.3833	2.09852	22.3833	1.79524	22.3833	1.60378	22.3833	1.45841
	214.88	35.9985	7976.04			22.4	2.09846	22.4	1.79522	22.4	1.60389	22.4	1.4584
	215.04	35.9578	7980.68			22.4167	2.0984	22.4167	1.7952	22.4167	1.604	22.4167	1.4584
	215.2	35.9596	7986.63			22.4333	2.09834	22.4333	1.79518	22.4333	1.60411	22.4333	1.4584
	215.36	35.9823	7991.49			22.45	2.09828	22.45	1.79515	22.45	1.60421	22.45	1.4584
	215.52	35.9953	7996.4			22.4667	2.09822	22.4667	1.79513	22.4667	1.60432	22.4667	1.45839
	215.68	35.9694	8000.63			22.4833	2.09816	22.4833	1.79511	22.4833	1.60442	22.4833	1.45839
	215.84	35.8863	8005.38			22.5	2.0981	22.5	1.79509	22.5	1.60452	22.5	1.45839
	216	35.7457	8010.77			22.5167	2.09805	22.5167	1.79506	22.5167	1.60461	22.5167	1.45838
	216.16	35.5674	8015.34			22.5333	2.09799	22.5333	1.79504	22.5333	1.60471	22.5333	1.45838
	216.32	35.3867	8019.6			22.55	2.09794	22.55	1.79501	22.55	1.6048	22.55	1.45837
	216.48	35.2457	8023.48			22.5667	2.09789	22.5667	1.79499	22.5667	1.60488	22.5667	1.45837
	216.64	35.1811	8028.66			22.5833	2.09784	22.5833	1.79497	22.5833	1.60497	22.5833	1.45836
	216.8	35.2136	8033.82			22.6	2.0978	22.6	1.79494	22.6	1.60505	22.6	1.45836
	216.96	35.3415	8038.97			22.6167	2.09775	22.6167	1.79492	22.6167	1.60513	22.6167	1.45835
	217.12	35.5396	8043.31			22.6333	2.09771	22.6333	1.79489	22.6333	1.60521	22.6333	1.45835
	217.28	35.7653	8048.16			22.65	2.09766	22.65	1.79486	22.65	1.60529	22.65	1.45834
	217.44	35.9695	8053.1			22.6667	2.09762	22.6667	1.79484	22.6667	1.60536	22.6667	1.45833
	217.6	36.109	8057.56			22.6833	2.09758	22.6833	1.79481	22.6833	1.60543	22.6833	1.45832
	217.76	36.1582	8062.16			22.7	2.09754	22.7	1.79478	22.7	1.6055	22.7	1.45832
	217.92	36.1149	8066.36			22.7167	2.09751	22.7167	1.79476	22.7167	1.60557	22.7167	1.45831
	218.08	36.0009	8071.9			22.7333	2.09747	22.7333	1.79473	22.7333	1.60564	22.7333	1.4583
	218.24	35.8552	8077.02			22.75	2.09744	22.75	1.7947	22.75	1.6057	22.75	1.45829
	218.4	35.7226	8081.91			22.7667	2.09741	22.7667	1.79468	22.7667	1.60576	22.7667	1.45828
	218.56	35.6421	8086.99			22.7833	2.09738	22.7833	1.79465	22.7833	1.60583	22.7833	1.45827
	218.72	35.636	8091.47			22.8	2.09735	22.8	1.79462	22.8	1.60588	22.8	1.45826
	218.88	35.7052	8095.78			22.8167	2.09732	22.8167	1.79459	22.8167	1.60594	22.8167	1.45825
	219.04	35.8305	8100.67			22.8333	2.09729	22.8333	1.79457	22.8333	1.606	22.8333	1.45824
	219.2	35.9793	8105.46			22.85	2.09727	22.85	1.79454	22.85	1.60605	22.85	1.45823
	219.36	36.116	8108.82			22.8667	2.09724	22.8667	1.79451	22.8667	1.60611	22.8667	1.45822
	219.52	36.2126	8114.7			22.8833	2.09722	22.8833	1.79448	22.8833	1.60616	22.8833	1.45821
	219.68	36.2558	8119.95			22.9	2.0972	22.9	1.79445	22.9	1.60621	22.9	1.45819
	219.84	36.2494	8125.39			22.9167	2.09718	22.9167	1.79443	22.9167	1.60626	22.9167	1.45818
	220	36.2108	8129.81			22.9333	2.09716	22.9333	1.7944	22.9333	1.60631	22.9333	1.45817
	220.16	36.1633	8134.26			22.95	2.09714	22.95	1.79437	22.95	1.60636	22.95	1.45815
	220.32	36.127	8139.76			22.9667	2.09712	22.9667	1.79434	22.9667	1.60641	22.9667	1.45814
	220.48	36.111	8144.34			22.9833	2.09711	22.9833	1.79431	22.9833	1.60646	22.9833	1.45812
	220.64	36.1101	8149.4			23	2.09709	23	1.79429	23	1.6065	23	1.45811
	220.8	36.107	8153.15			23.0167	2.09708	23.0167	1.79426	23.0167	1.60655	23.0167	1.45809
	220.96	36.0785	8157.45			23.0333	2.09707	23.0333	1.79423	23.0333	1.60659	23.0333	1.45808
	221.12	36.0053	8162.51			23.05	2.09705	23.05	1.7942	23.05	1.60664	23.05	1.45806
	221.28	35.8804	8167.98			23.0667	2.09704	23.0667	1.79417	23.0667	1.60668	23.0667	1.45805
	221.44	35.7137	8173.36			23.0833	2.09703	23.0833	1.79414	23.0833	1.60672	23.0833	1.45803
	221.6	35.5318	8177.96			23.1	2.09702	23.1	1.79411	23.1	1.60677	23.1	1.45802
	221.76	35.3715	8183.13			23.1167	2.09702	23.1167	1.79408	23.1167	1.60681	23.1167	1.458
	221.92	35.2693	8187.52			23.1333	2.09701	23.1333	1.79405	23.1333	1.60685	23.1333	1.45798
	222.08	35.251	8191.8			23.15	2.097	23.15	1.79402	23.15	1.60689	23.15	1.45797
	222.24	35.3225	8196.51			23.1667	2.09699	23.1667	1.79399	23.1667	1.60693	23.1667	1.45795
	222.4	35.4675	8199.99			23.1833	2.09699	23.1833	1.79396	23.1833	1.60697	23.1833	1.45793
	222.56	35.6499	8204.61			23.2	2.09698	23.2	1.79392	23.2	1.60701	23.2	1.45792
	222.72	35.8238	8210.31			23.2167	2.09698	23.2167	1.79389	23.2167	1.60705	23.2167	1.4579
	222.88	35.9455	8215.64			23.2333	2.09697	23.2333	1.79386	23.2333	1.60709	23.2333	1.45789
	223.04	35.9848	8220.59			23.25	2.09697	23.25	1.79382	23.25	1.60712	23.25	1.45787
	223.2	35.9337	8225.43			23.2667	2.09697	23.2667	1.79379	23.2667	1.60716	23.2667	1.45786
	223.36	35.8075	8230.17			23.2833	2.09696	23.2833	1.79375	23.2833	1.60719	23.2833	1.45784
	223.52	35.6405	8235.1			23.3	2.09696	23.3	1.79372	23.3	1.60722	23.3	1.45783
	223.68	35.4754	8239.72			23.3167	2.09696	23.3167	1.79368	23.3167	1.60725	23.3167	1.45782
	223.84	35.3519	8244.17			23.3333	2.09695	23.3333	1.79364	23.3333	1.60728	23.3333	1.4578
	224	35.2952	8248.16			23.35	2.09695	23.35	1.79361	23.35	1.60731	23.35	1.45779
	224.16	35.3102	8252.35			23.3667	2.09695	23.3667	1.79357	23.3667	1.60733	23.3667	1.45778
	224.32	35.3811	8257.53			23.3833	2.09694	23.3833	1.79353	23.3833	1.60736	23.3833	1.45777
	224.48	35.4768	8262.83			23.4	2.09694	23.4	1.79349	23.4	1.60738	23.4	1.45775
	224.64	35.5607	8267.76			23.4167	2.09694	23.4167	1.79345	23.4167	1.6074	23.4167	1.45774
	224.8	35.6007	8272.65			23.4333	2.09693	23.4333	1.79341	23.4333	1.60741	23.4333	1.45773
	224.96	35.5777	8277.54			23.45	2.09693	23.45	1.79336	23.45	1.60743	23.45	1.45772
	225.12	35.4901	8282.47			23.4667	2.09692	23.4667	1.79332	23.4667	1.60744	23.4667	1.45771
	225.28	35.3522	8286.59			23.4833	2.09692	23.4833	1.79328	23.4833	1.60746	23.4833	1.4577
	225.44	35.1895	8291.53			23.5	2.09691	23.5	1.79323	23.5	1.60747	23.5	1.45769
	225.6	35.031	8295.92			23.5167	2.09691	23.5167	1.79319	23.5167	1.60748	23.5167	1.45769
	225.76	34.902	8299.5			23.5333	2.0969	23.5333	1.79314	23.5333	1.60748	23.5333	1.45768
	225.92	34.8186	8304.43			23.55	2.0969	23.55	1.7931	23.55	1.60749	23.55	1.45767
	226.08	34.7863	8309.85			23.5667	2.09689	23.5667	1.79305	23.5667	1.60749	23.5667	1.45766
	226.24	34.8015	8314.78			23.5833	2.09688	23.5833	1.793	23.5833	1.60749	23.5833	1.45765
	226.4	34.8544	8319.64			23.6	2.09687	23.6	1.79295	23.6	1.60749	23.6	1.45764
	226.56	34.9341	8323.89			23.6167	2.09687	23.6167	1.7929	23.6167	1.60749	23.6167	1.45764
	226.72	35.0302	8328.88			23.6333	2.09686	23.6333	1.79285	23.6333	1.60749	23.6333	1.45763
	226.88	35.1348	8333.07			23.65	2.09685	23.65	1.7928	23.65	1.60749	23.65	1.45762
	227.04	35.2406	8337.57			23.6667	2.09684	23.6667	1.79275	23.6667	1.60748	23.6667	1.45761
	227.2	35.3397	8342.73			23.6833	2.09683	23.6833	1.7927	23.6833	1.60747	23.6833	1.45761
	227.36	35.4215	8346.66			23.7	2.09682	23.7	1.79265	23.7	1.60746	23.7	1.4576
	227.52	35.4729	8351.1			23.7167	2.09681	23.7167	1.7926	23.7167	1.60745	23.7167	1.45759
	227.68	35.481	8356.49			23.7333	2.0968	23.7333	1.79254	23.7333	1.60744	23.7333	1.45758
	227.84	35.4357	8361.94			23.75	2.09679	23.75	1.79249	23.75	1.60743	23.75	1.45757
	228	35.3351	8366.64			23.7667	2.09678	23.7667	1.79244	23.7667	1.60742	23.7667	1.45757
	228.16	35.1876	8371.24			23.7833	2.09677	23.7833	1.79238	23.7833	1.6074	23.7833	1.45756
	228.32	35.0126	8375.97			23.8	2.09676	23.8	1.79233	23.8	1.60738	23.8	1.45755
	228.48	34.838	8380.11			23.8167	2.09674	23.8167	1.79227	23.8167	1.60736	23.8167	1.45754
	228.64	34.694	8384.91			23.8333	2.09673	23.8333	1.79222	23.8333	1.60735	23.8333	1.45754
	228.8	34.6069	8389.38			23.85	2.09672	23.85	1.79216	23.85	1.60732	23.85	1.45753
	228.96	34.5925	8393.97			23.8667	2.0967	23.8667	1.79211	23.8667	1.6073	23.8667	1.45752
	229.12	34.6523	8397.47			23.8833	2.09669	23.8833	1.79205	23.8833	1.60728	23.8833	1.45751
	229.28	34.7733	8403.21			23.9	2.09667	23.9	1.792	23.9	1.60726	23.9	1.4575
	229.44	34.9318	8407.68			23.9167	2.09666	23.9167	1.79195	23.9167	1.60723	23.9167	1.4575
	229.6	35.099	8412.74			23.9333	2.09664	23.9333	1.79189	23.9333	1.6072	23.9333	1.45749
	229.76	35.2485	8417.8			23.95	2.09662	23.95	1.79184	23.95	1.60718	23.95	1.45748
	229.92	35.3616	8422.63			23.9667	2.0966	23.9667	1.79179	23.9667	1.60715	23.9667	1.45748
	230.08	35.4301	8426.91			23.9833	2.09658	23.9833	1.79173	23.9833	1.60712	23.9833	1.45747
	230.24	35.4566	8431.21			24	2.09656	24	1.79168	24	1.60709	24	1.45746
	230.4	35.4498	8436.26			24.0167	2.09654	24.0167	1.79163	24.0167	1.60706	24.0167	1.45746
	230.56	35.4209	8440.39			24.0333	2.09652	24.0333	1.79158	24.0333	1.60703	24.0333	1.45745
	230.72	35.3784	8445.2			24.05	2.0965	24.05	1.79153	24.05	1.60699	24.05	1.45745
	230.88	35.3259	8450.17			24.0667	2.09648	24.0667	1.79148	24.0667	1.60696	24.0667	1.45744
	231.04	35.2624	8455.04			24.0833	2.09645	24.0833	1.79143	24.0833	1.60693	24.0833	1.45744
	231.2	35.1846	8460.46			24.1	2.09643	24.1	1.79138	24.1	1.60689	24.1	1.45743
	231.36	35.0914	8464.36			24.1167	2.0964	24.1167	1.79134	24.1167	1.60686	24.1167	1.45743
	231.52	34.9872	8469.35			24.1333	2.09638	24.1333	1.79129	24.1333	1.60682	24.1333	1.45742
	231.68	34.8838	8474.16			24.15	2.09635	24.15	1.79124	24.15	1.60678	24.15	1.45742
	231.84	34.7993	8478.48			24.1667	2.09632	24.1667	1.7912	24.1667	1.60674	24.1667	1.45742
	232	34.7542	8483.18			24.1833	2.0963	24.1833	1.79116	24.1833	1.6067	24.1833	1.45741
	232.16	34.7667	8487.48			24.2	2.09627	24.2	1.79111	24.2	1.60666	24.2	1.45741
	232.32	34.8465	8491.08			24.2167	2.09624	24.2167	1.79107	24.2167	1.60662	24.2167	1.45741
	232.48	34.9925	8496.45			24.2333	2.09621	24.2333	1.79103	24.2333	1.60658	24.2333	1.45741
	232.64	35.1912	8501.79			24.25	2.09618	24.25	1.79099	24.25	1.60654	24.25	1.45741
	232.8	35.4199	8506.72			24.2667	2.09615	24.2667	1.79095	24.2667	1.6065	24.2667	1.45741
	232.96	35.6515	8511.44			24.2833	2.09612	24.2833	1.79091	24.2833	1.60645	24.2833	1.45741
	233.12	35.8602	8516.12			24.3	2.09609	24.3	1.79088	24.3	1.60641	24.3	1.45741
	233.28	36.0267	8520.78			24.3167	2.09606	24.3167	1.79084	24.3167	1.60637	24.3167	1.45742
	233.44	36.1411	8525.37			24.3333	2.09602	24.3333	1.79081	24.3333	1.60632	24.3333	1.45742
	233.6	36.2025	8530.76			24.35	2.09599	24.35	1.79078	24.35	1.60628	24.35	1.45742
	233.76	36.2169	8534.79			24.3667	2.09596	24.3667	1.79074	24.3667	1.60623	24.3667	1.45742
	233.92	36.1929	8539.17			24.3833	2.09593	24.3833	1.79071	24.3833	1.60619	24.3833	1.45743
	234.08	36.1385	8544.29			24.4	2.0959	24.4	1.79068	24.4	1.60614	24.4	1.45743
	234.24	36.058	8549.98			24.4167	2.09586	24.4167	1.79065	24.4167	1.60609	24.4167	1.45744
	234.4	35.9521	8554.92			24.4333	2.09583	24.4333	1.79063	24.4333	1.60605	24.4333	1.45744
	234.56	35.8191	8559.58			24.45	2.0958	24.45	1.7906	24.45	1.606	24.45	1.45745
	234.72	35.658	8564.48			24.4667	2.09577	24.4667	1.79057	24.4667	1.60595	24.4667	1.45746
	234.88	35.4714	8568.98			24.4833	2.09573	24.4833	1.79055	24.4833	1.6059	24.4833	1.45746
	235.04	35.2667	8573.8			24.5	2.0957	24.5	1.79052	24.5	1.60586	24.5	1.45747
	235.2	35.0568	8578.11			24.5167	2.09567	24.5167	1.7905	24.5167	1.60581	24.5167	1.45748
	235.36	34.8574	8581.47			24.5333	2.09564	24.5333	1.79048	24.5333	1.60576	24.5333	1.45748
	235.52	34.6845	8586.72			24.55	2.09561	24.55	1.79045	24.55	1.60571	24.55	1.45749
	235.68	34.5506	8591.9			24.5667	2.09558	24.5667	1.79043	24.5667	1.60566	24.5667	1.4575
	235.84	34.463	8596.95			24.5833	2.09556	24.5833	1.79041	24.5833	1.60561	24.5833	1.45751
	236	34.4222	8601.76			24.6	2.09553	24.6	1.79039	24.6	1.60556	24.6	1.45752
	236.16	34.423	8606.14			24.6167	2.09551	24.6167	1.79037	24.6167	1.60551	24.6167	1.45753
	236.32	34.4565	8610.67			24.6333	2.09548	24.6333	1.79035	24.6333	1.60545	24.6333	1.45753
	236.48	34.5121	8615.38			24.65	2.09546	24.65	1.79033	24.65	1.6054	24.65	1.45754
	236.64	34.5792	8619.36			24.6667	2.09544	24.6667	1.79031	24.6667	1.60535	24.6667	1.45755
	236.8	34.6487	8622.91			24.6833	2.09542	24.6833	1.79029	24.6833	1.60529	24.6833	1.45756
	236.96	34.7128	8627.56			24.7	2.0954	24.7	1.79027	24.7	1.60524	24.7	1.45757
	237.12	34.7645	8633.38			24.7167	2.09538	24.7167	1.79025	24.7167	1.60519	24.7167	1.45758
	237.28	34.7973	8638.75			24.7333	2.09537	24.7333	1.79023	24.7333	1.60513	24.7333	1.45759
	237.44	34.8055	8643.4			24.75	2.09536	24.75	1.79021	24.75	1.60507	24.75	1.4576
	237.6	34.7853	8647.57			24.7667	2.09535	24.7667	1.79019	24.7667	1.60502	24.7667	1.4576
	237.76	34.736	8651.96			24.7833	2.09534	24.7833	1.79017	24.7833	1.60496	24.7833	1.45761
	237.92	34.6616	8657.22			24.8	2.09533	24.8	1.79015	24.8	1.6049	24.8	1.45762
	238.08	34.5709	8661.04			24.8167	2.09533	24.8167	1.79013	24.8167	1.60485	24.8167	1.45763
	238.24	34.4762	8665.45			24.8333	2.09532	24.8333	1.79011	24.8333	1.60479	24.8333	1.45764
	238.4	34.3912	8669.55			24.85	2.09532	24.85	1.79009	24.85	1.60473	24.85	1.45764
	238.56	34.3272	8674.71			24.8667	2.09533	24.8667	1.79007	24.8667	1.60467	24.8667	1.45765
	238.72	34.2906	8679.8			24.8833	2.09533	24.8833	1.79006	24.8833	1.60461	24.8833	1.45766
	238.88	34.2805	8684.1			24.9	2.09534	24.9	1.79004	24.9	1.60455	24.9	1.45766
	239.04	34.2899	8689.23			24.9167	2.09535	24.9167	1.79002	24.9167	1.60449	24.9167	1.45767
	239.2	34.3077	8693.31			24.9333	2.09536	24.9333	1.78999	24.9333	1.60443	24.9333	1.45768
	239.36	34.3232	8697.87			24.95	2.09537	24.95	1.78997	24.95	1.60437	24.95	1.45768
	239.52	34.3302	8702.59			24.9667	2.09539	24.9667	1.78995	24.9667	1.60431	24.9667	1.45769
	239.68	34.3296	8707.31			24.9833	2.0954	24.9833	1.78993	24.9833	1.60425	24.9833	1.45769
	239.84	34.3299	8711.01			25	2.09542	25	1.78991	25	1.60418	25	1.4577
	240	34.3444	8715.48			25.0167	2.09544	25.0167	1.78989	25.0167	1.60412	25.0167	1.4577
	240.16	34.3867	8720.56			25.0333	2.09547	25.0333	1.78987	25.0333	1.60406	25.0333	1.4577
	240.32	34.4649	8725.2			25.05	2.09549	25.05	1.78985	25.05	1.604	25.05	1.45771
	240.48	34.5779	8730.19			25.0667	2.09552	25.0667	1.78983	25.0667	1.60394	25.0667	1.45771
	240.64	34.7135	8734.59			25.0833	2.09554	25.0833	1.78981	25.0833	1.60387	25.0833	1.45771
	240.8	34.8508	8739.43			25.1	2.09557	25.1	1.78979	25.1	1.60381	25.1	1.45771
	240.96	34.9653	8744.02			25.1167	2.0956	25.1167	1.78977	25.1167	1.60375	25.1167	1.45771
	241.12	35.0355	8749.02			25.1333	2.09563	25.1333	1.78974	25.1333	1.60369	25.1333	1.45771
	241.28	35.0492	8753.07			25.15	2.09566	25.15	1.78972	25.15	1.60362	25.15	1.45771
	241.44	35.0068	8757.15			25.1667	2.09569	25.1667	1.7897	25.1667	1.60356	25.1667	1.45771
	241.6	34.9216	8761.72			25.1833	2.09573	25.1833	1.78968	25.1833	1.6035	25.1833	1.45771
	241.76	34.815	8767.54			25.2	2.09576	25.2	1.78966	25.2	1.60344	25.2	1.45771
	241.92	34.7107	8771.94			25.2167	2.09579	25.2167	1.78964	25.2167	1.60337	25.2167	1.45771
	242.08	34.6275	8776.85			25.2333	2.09582	25.2333	1.78962	25.2333	1.60331	25.2333	1.4577
	242.24	34.5748	8781.24			25.25	2.09586	25.25	1.78961	25.25	1.60325	25.25	1.4577
	242.4	34.5516	8785.71			25.2667	2.09589	25.2667	1.78959	25.2667	1.60318	25.2667	1.4577
	242.56	34.5495	8790.66			25.2833	2.09592	25.2833	1.78957	25.2833	1.60312	25.2833	1.4577
	242.72	34.5585	8795.04			25.3	2.09595	25.3	1.78955	25.3	1.60306	25.3	1.4577
	242.88	34.5731	8799.01			25.3167	2.09599	25.3167	1.78953	25.3167	1.60299	25.3167	1.4577
	243.04	34.5968	8802.98			25.3333	2.09602	25.3333	1.78952	25.3333	1.60293	25.3333	1.4577
	243.2	34.6424	8808.36			25.35	2.09605	25.35	1.7895	25.35	1.60287	25.35	1.4577
	243.36	34.7277	8813.48			25.3667	2.09608	25.3667	1.78948	25.3667	1.60281	25.3667	1.45769
	243.52	34.8679	8818.31			25.3833	2.09611	25.3833	1.78947	25.3833	1.60274	25.3833	1.45769
	243.68	35.0668	8823.02			25.4	2.09613	25.4	1.78945	25.4	1.60268	25.4	1.45769
	243.84	35.3109	8827.68			25.4167	2.09616	25.4167	1.78944	25.4167	1.60262	25.4167	1.45769
	244	35.5678	8832.17			25.4333	2.09619	25.4333	1.78942	25.4333	1.60255	25.4333	1.45769
	244.16	35.7912	8836.44			25.45	2.09621	25.45	1.78941	25.45	1.60249	25.45	1.4577
	244.32	35.9315	8841.43			25.4667	2.09623	25.4667	1.7894	25.4667	1.60243	25.4667	1.4577
	244.48	35.9489	8845.8			25.4833	2.09626	25.4833	1.78938	25.4833	1.60236	25.4833	1.4577
	244.64	35.8257	8850.9			25.5	2.09628	25.5	1.78937	25.5	1.6023	25.5	1.4577
	244.8	35.5733	8856.31			25.5167	2.0963	25.5167	1.78936	25.5167	1.60224	25.5167	1.4577
	244.96	35.2318	8860.88			25.5333	2.09632	25.5333	1.78935	25.5333	1.60217	25.5333	1.45771
	245.12	34.8619	8865.91			25.55	2.09633	25.55	1.78934	25.55	1.60211	25.55	1.45771
	245.28	34.5303	8870.43			25.5667	2.09635	25.5667	1.78932	25.5667	1.60205	25.5667	1.45771
	245.44	34.2938	8875.12			25.5833	2.09636	25.5833	1.78931	25.5833	1.60198	25.5833	1.45771
	245.6	34.185	8878.94			25.6	2.09638	25.6	1.7893	25.6	1.60192	25.6	1.45772
	245.76	34.2054	8883.41			25.6167	2.09639	25.6167	1.78929	25.6167	1.60185	25.6167	1.45772
	245.92	34.3268	8888.03			25.6333	2.0964	25.6333	1.78928	25.6333	1.60179	25.6333	1.45773
	246.08	34.501	8891.66			25.65	2.09641	25.65	1.78927	25.65	1.60172	25.65	1.45773
	246.24	34.674	8896.9			25.6667	2.09641	25.6667	1.78926	25.6667	1.60166	25.6667	1.45773
	246.4	34.8014	8901.86			25.6833	2.09642	25.6833	1.78925	25.6833	1.60159	25.6833	1.45774
	246.56	34.8601	8906.94			25.7	2.09642	25.7	1.78925	25.7	1.60153	25.7	1.45774
	246.72	34.852	8911.79			25.7167	2.09642	25.7167	1.78924	25.7167	1.60147	25.7167	1.45775
	246.88	34.8001	8917.04			25.7333	2.09642	25.7333	1.78923	25.7333	1.6014	25.7333	1.45775
	247.04	34.7384	8921.02			25.75	2.09642	25.75	1.78922	25.75	1.60134	25.75	1.45776
	247.2	34.6981	8924.97			25.7667	2.09642	25.7667	1.78921	25.7667	1.60127	25.7667	1.45777
	247.36	34.6964	8929.78			25.7833	2.09642	25.7833	1.7892	25.7833	1.60121	25.7833	1.45777
	247.52	34.7298	8934.01			25.8	2.09641	25.8	1.7892	25.8	1.60114	25.8	1.45778
	247.68	34.7755	8938.21			25.8167	2.0964	25.8167	1.78919	25.8167	1.60108	25.8167	1.45778
	247.84	34.7989	8943.67			25.8333	2.0964	25.8333	1.78918	25.8333	1.60102	25.8333	1.45779
	248	34.7658	8948.6			25.85	2.09639	25.85	1.78917	25.85	1.60095	25.85	1.4578
	248.16	34.6541	8953.12			25.8667	2.09637	25.8667	1.78917	25.8667	1.60089	25.8667	1.45781
	248.32	34.4619	8958.07			25.8833	2.09636	25.8833	1.78916	25.8833	1.60083	25.8833	1.45781
	248.48	34.2089	8963.03			25.9	2.09635	25.9	1.78915	25.9	1.60077	25.9	1.45782
	248.64	33.9307	8966.74			25.9167	2.09633	25.9167	1.78915	25.9167	1.6007	25.9167	1.45783
	248.8	33.6686	8971.12			25.9333	2.09632	25.9333	1.78914	25.9333	1.60064	25.9333	1.45784
	248.96	33.4577	8975.82			25.95	2.0963	25.95	1.78914	25.95	1.60058	25.95	1.45784
	249.12	33.3167	8980.52			25.9667	2.09628	25.9667	1.78913	25.9667	1.60053	25.9667	1.45785
	249.28	33.2443	8984.05			25.9833	2.09626	25.9833	1.78913	25.9833	1.60047	25.9833	1.45786
	249.44	33.2213	8988.18			26	2.09625	26	1.78912	26	1.60041	26	1.45787
	249.6	33.2186	8993.12			26.0167	2.09623	26.0167	1.78912	26.0167	1.60035	26.0167	1.45788
	249.76	33.208	8997.88			26.0333	2.0962	26.0333	1.78911	26.0333	1.6003	26.0333	1.45788
	249.92	33.1723	9002.48			26.05	2.09618	26.05	1.78911	26.05	1.60024	26.05	1.45789
	250.08	33.1103	9007.08			26.0667	2.09616	26.0667	1.7891	26.0667	1.60019	26.0667	1.4579
	250.24	33.0373	9011.29			26.0833	2.09614	26.0833	1.7891	26.0833	1.60014	26.0833	1.45791
	250.4	32.9789	9015.83			26.1	2.09612	26.1	1.78909	26.1	1.60009	26.1	1.45792
	250.56	32.9619	9020.14			26.1167	2.0961	26.1167	1.78909	26.1167	1.60004	26.1167	1.45793
	250.72	33.0048	9024.39			26.1333	2.09608	26.1333	1.78908	26.1333	1.59999	26.1333	1.45793
	250.88	33.1108	9028.19			26.15	2.09605	26.15	1.78908	26.15	1.59994	26.15	1.45794
	251.04	33.2671	9032.14			26.1667	2.09603	26.1667	1.78907	26.1667	1.5999	26.1667	1.45795
	251.2	33.448	9036.72			26.1833	2.09601	26.1833	1.78907	26.1833	1.59985	26.1833	1.45796
	251.36	33.6236	9042.16			26.2	2.09599	26.2	1.78907	26.2	1.59981	26.2	1.45796
	251.52	33.7682	9046.96			26.2167	2.09597	26.2167	1.78906	26.2167	1.59977	26.2167	1.45797
	251.68	33.8679	9051.83			26.2333	2.09595	26.2333	1.78906	26.2333	1.59973	26.2333	1.45798
	251.84	33.9235	9055.79			26.25	2.09594	26.25	1.78906	26.25	1.59969	26.25	1.45798
	252	33.9484	9060.02			26.2667	2.09592	26.2667	1.78905	26.2667	1.59966	26.2667	1.45799
	252.16	33.9629	9064.66			26.2833	2.0959	26.2833	1.78905	26.2833	1.59962	26.2833	1.45799
	252.32	33.9857	9069.2			26.3	2.09589	26.3	1.78905	26.3	1.59959	26.3	1.458
	252.48	34.027	9073.65			26.3167	2.09587	26.3167	1.78904	26.3167	1.59956	26.3167	1.458
	252.64	34.0852	9078.05			26.3333	2.09586	26.3333	1.78904	26.3333	1.59953	26.3333	1.45801
	252.8	34.1471	9082.3			26.35	2.09585	26.35	1.78904	26.35	1.5995	26.35	1.45801
	252.96	34.1931	9086.93			26.3667	2.09583	26.3667	1.78904	26.3667	1.59948	26.3667	1.45801
	253.12	34.2038	9091.75			26.3833	2.09582	26.3833	1.78903	26.3833	1.59946	26.3833	1.45802
	253.28	34.1674	9097.11			26.4	2.09582	26.4	1.78903	26.4	1.59943	26.4	1.45802
	253.44	34.0837	9101.5			26.4167	2.09581	26.4167	1.78903	26.4167	1.59942	26.4167	1.45802
	253.6	33.9647	9105.87			26.4333	2.0958	26.4333	1.78903	26.4333	1.5994	26.4333	1.45802
	253.76	33.8311	9110.13			26.45	2.0958	26.45	1.78903	26.45	1.59938	26.45	1.45802
	253.92	33.7064	9114.99			26.4667	2.09579	26.4667	1.78903	26.4667	1.59937	26.4667	1.45803
	254.08	33.6102	9119.2			26.4833	2.09579	26.4833	1.78903	26.4833	1.59935	26.4833	1.45803
	254.24	33.5535	9122.95			26.5	2.09579	26.5	1.78903	26.5	1.59934	26.5	1.45803
	254.4	33.5363	9127.17			26.5167	2.09579	26.5167	1.78903	26.5167	1.59933	26.5167	1.45803
	254.56	33.5499	9131.94			26.5333	2.09579	26.5333	1.78903	26.5333	1.59933	26.5333	1.45803
	254.72	33.5804	9137.04			26.55	2.09579	26.55	1.78904	26.55	1.59932	26.55	1.45803
	254.88	33.6138	9141.96			26.5667	2.09579	26.5667	1.78904	26.5667	1.59931	26.5667	1.45803
	255.04	33.6407	9146.21			26.5833	2.09579	26.5833	1.78904	26.5833	1.59931	26.5833	1.45804
	255.2	33.6575	9150.69			26.6	2.0958	26.6	1.78904	26.6	1.59931	26.6	1.45804
	255.36	33.6661	9155.45			26.6167	2.09581	26.6167	1.78905	26.6167	1.59931	26.6167	1.45804
	255.52	33.6711	9159.3			26.6333	2.09581	26.6333	1.78905	26.6333	1.59931	26.6333	1.45804
	255.68	33.6763	9163.81			26.65	2.09582	26.65	1.78906	26.65	1.59931	26.65	1.45804
	255.84	33.682	9167.62			26.6667	2.09583	26.6667	1.78906	26.6667	1.59931	26.6667	1.45804
	256	33.6846	9172.28			26.6833	2.09584	26.6833	1.78907	26.6833	1.59931	26.6833	1.45805
	256.16	33.6776	9177			26.7	2.09585	26.7	1.78907	26.7	1.59932	26.7	1.45805
	256.32	33.6549	9182.09			26.7167	2.09586	26.7167	1.78908	26.7167	1.59932	26.7167	1.45805
	256.48	33.6147	9186.68			26.7333	2.09588	26.7333	1.78909	26.7333	1.59933	26.7333	1.45805
	256.64	33.5615	9191.04			26.75	2.09589	26.75	1.78909	26.75	1.59934	26.75	1.45806
	256.8	33.5068	9195.61			26.7667	2.09591	26.7667	1.7891	26.7667	1.59935	26.7667	1.45806
	256.96	33.4666	9200.11			26.7833	2.09592	26.7833	1.78911	26.7833	1.59936	26.7833	1.45806
	257.12	33.4577	9204.46			26.8	2.09594	26.8	1.78911	26.8	1.59936	26.8	1.45807
	257.28	33.4927	9208.72			26.8167	2.09595	26.8167	1.78912	26.8167	1.59938	26.8167	1.45807
	257.44	33.5763	9212.1			26.8333	2.09597	26.8333	1.78913	26.8333	1.59939	26.8333	1.45807
	257.6	33.7035	9216.88			26.85	2.09599	26.85	1.78913	26.85	1.5994	26.85	1.45808
	257.76	33.86	9221.65			26.8667	2.09601	26.8667	1.78914	26.8667	1.59941	26.8667	1.45808
	257.92	34.0256	9226.52			26.8833	2.09603	26.8833	1.78915	26.8833	1.59942	26.8833	1.45808
	258.08	34.1785	9231.69			26.9	2.09605	26.9	1.78915	26.9	1.59943	26.9	1.45809
	258.24	34.2996	9236.5			26.9167	2.09607	26.9167	1.78916	26.9167	1.59945	26.9167	1.45809
	258.4	34.3757	9240.7			26.9333	2.09609	26.9333	1.78916	26.9333	1.59946	26.9333	1.4581
	258.56	34.4013	9245.19			26.95	2.09611	26.95	1.78917	26.95	1.59947	26.95	1.4581
	258.72	34.3777	9249.66			26.9667	2.09613	26.9667	1.78917	26.9667	1.59949	26.9667	1.4581
	258.88	34.3117	9253.98			26.9833	2.09616	26.9833	1.78918	26.9833	1.5995	26.9833	1.45811
	259.04	34.2128	9258.09			27	2.09618	27	1.78918	27	1.59951	27	1.45811
	259.2	34.0921	9262.29			27.0167	2.0962	27.0167	1.78918	27.0167	1.59953	27.0167	1.45811
	259.36	33.9606	9267.68			27.0333	2.09622	27.0333	1.78918	27.0333	1.59954	27.0333	1.45811
	259.52	33.8295	9272.82			27.05	2.09625	27.05	1.78918	27.05	1.59956	27.05	1.45812
	259.68	33.7096	9277.19			27.0667	2.09627	27.0667	1.78918	27.0667	1.59957	27.0667	1.45812
	259.84	33.6114	9281.69			27.0833	2.09629	27.0833	1.78918	27.0833	1.59958	27.0833	1.45812
	260	33.5446	9286.05			27.1	2.09632	27.1	1.78918	27.1	1.59959	27.1	1.45812
	260.16	33.5158	9290.43			27.1167	2.09634	27.1167	1.78918	27.1167	1.59961	27.1167	1.45813
	260.32	33.5274	9294.55			27.1333	2.09637	27.1333	1.78918	27.1333	1.59962	27.1333	1.45813
	260.48	33.5759	9298.97			27.15	2.09639	27.15	1.78917	27.15	1.59963	27.15	1.45813
	260.64	33.6518	9302.77			27.1667	2.09642	27.1667	1.78917	27.1667	1.59964	27.1667	1.45813
	260.8	33.7407	9307.27			27.1833	2.09644	27.1833	1.78916	27.1833	1.59965	27.1833	1.45813
	260.96	33.826	9312.59			27.2	2.09647	27.2	1.78916	27.2	1.59966	27.2	1.45813
	261.12	33.8917	9317.43			27.2167	2.0965	27.2167	1.78915	27.2167	1.59967	27.2167	1.45813
	261.28	33.926	9322.45			27.2333	2.09653	27.2333	1.78914	27.2333	1.59968	27.2333	1.45814
	261.44	33.9225	9326.76			27.25	2.09655	27.25	1.78914	27.25	1.59969	27.25	1.45814
	261.6	33.8811	9330.72			27.2667	2.09658	27.2667	1.78913	27.2667	1.5997	27.2667	1.45814
	261.76	33.8062	9335.04			27.2833	2.09661	27.2833	1.78912	27.2833	1.59971	27.2833	1.45813
	261.92	33.7048	9339.73			27.3	2.09664	27.3	1.78911	27.3	1.59971	27.3	1.45813
	262.08	33.5843	9344.02			27.3167	2.09667	27.3167	1.7891	27.3167	1.59972	27.3167	1.45813
	262.24	33.4509	9348.2			27.3333	2.0967	27.3333	1.78909	27.3333	1.59973	27.3333	1.45813
	262.4	33.3099	9353.02			27.35	2.09673	27.35	1.78908	27.35	1.59973	27.35	1.45813
	262.56	33.1669	9357.6			27.3667	2.09676	27.3667	1.78907	27.3667	1.59974	27.3667	1.45813
	262.72	33.0293	9362.17			27.3833	2.0968	27.3833	1.78905	27.3833	1.59975	27.3833	1.45812
	262.88	32.9071	9366.42			27.4	2.09683	27.4	1.78904	27.4	1.59975	27.4	1.45812
	263.04	32.8129	9370.77			27.4167	2.09686	27.4167	1.78903	27.4167	1.59976	27.4167	1.45812
	263.2	32.7594	9375.38			27.4333	2.0969	27.4333	1.78902	27.4333	1.59977	27.4333	1.45811
	263.36	32.7552	9379.59			27.45	2.09693	27.45	1.78901	27.45	1.59977	27.45	1.45811
	263.52	32.8014	9383.94			27.4667	2.09697	27.4667	1.78899	27.4667	1.59978	27.4667	1.4581
	263.68	32.8884	9388.11			27.4833	2.097	27.4833	1.78898	27.4833	1.59978	27.4833	1.4581
	263.84	32.996	9391.84			27.5	2.09704	27.5	1.78897	27.5	1.59979	27.5	1.45809
	264	33.0964	9396.16			27.5167	2.09707	27.5167	1.78896	27.5167	1.5998	27.5167	1.45808
	264.16	33.1606	9401.5			27.5333	2.09711	27.5333	1.78895	27.5333	1.5998	27.5333	1.45808
	264.32	33.1655	9406.05			27.55	2.09714	27.55	1.78893	27.55	1.59981	27.55	1.45807
	264.48	33.101	9410.53			27.5667	2.09718	27.5667	1.78892	27.5667	1.59982	27.5667	1.45806
	264.64	32.9741	9415.27			27.5833	2.09722	27.5833	1.78891	27.5833	1.59983	27.5833	1.45805
	264.8	32.8085	9419.31			27.6	2.09725	27.6	1.7889	27.6	1.59984	27.6	1.45804
	264.96	32.6396	9423.42			27.6167	2.09729	27.6167	1.78889	27.6167	1.59984	27.6167	1.45803
	265.12	32.5064	9427.57			27.6333	2.09733	27.6333	1.78888	27.6333	1.59985	27.6333	1.45802
	265.28	32.4408	9431.91			27.65	2.09736	27.65	1.78887	27.65	1.59986	27.65	1.45801
	265.44	32.4593	9436.18			27.6667	2.0974	27.6667	1.78886	27.6667	1.59987	27.6667	1.458
	265.6	32.5579	9440.47			27.6833	2.09743	27.6833	1.78886	27.6833	1.59989	27.6833	1.45799
	265.76	32.7128	9444.74			27.7	2.09746	27.7	1.78885	27.7	1.5999	27.7	1.45798
	265.92	32.8853	9449.21			27.7167	2.0975	27.7167	1.78884	27.7167	1.59991	27.7167	1.45797
	266.08	33.0318	9453.97			27.7333	2.09753	27.7333	1.78883	27.7333	1.59992	27.7333	1.45795
	266.24	33.115	9458.51			27.75	2.09756	27.75	1.78882	27.75	1.59994	27.75	1.45794
	266.4	33.1126	9462.67			27.7667	2.09759	27.7667	1.78882	27.7667	1.59995	27.7667	1.45793
	266.56	33.0237	9467.35			27.7833	2.09762	27.7833	1.78881	27.7833	1.59997	27.7833	1.45792
	266.72	32.8692	9471.7			27.8	2.09764	27.8	1.7888	27.8	1.59998	27.8	1.45791
	266.88	32.6865	9475.53			27.8167	2.09767	27.8167	1.7888	27.8167	1.6	27.8167	1.4579
	267.04	32.5215	9480.43			27.8333	2.09769	27.8333	1.78879	27.8333	1.60002	27.8333	1.45788
	267.2	32.4177	9485.09			27.85	2.09772	27.85	1.78879	27.85	1.60003	27.85	1.45787
	267.36	32.4066	9488.51			27.8667	2.09774	27.8667	1.78878	27.8667	1.60005	27.8667	1.45786
	267.52	32.5007	9492.05			27.8833	2.09776	27.8833	1.78878	27.8833	1.60007	27.8833	1.45785
	267.68	32.6915	9497.36			27.9	2.09778	27.9	1.78878	27.9	1.60009	27.9	1.45784
	267.84	32.9506	9501.8			27.9167	2.0978	27.9167	1.78877	27.9167	1.60011	27.9167	1.45783
	268	33.2366	9506.57			27.9333	2.09782	27.9333	1.78877	27.9333	1.60013	27.9333	1.45782
	268.16	33.5035	9510.79			27.95	2.09783	27.95	1.78877	27.95	1.60015	27.95	1.45781
	268.32	33.7102	9515.42			27.9667	2.09785	27.9667	1.78877	27.9667	1.60017	27.9667	1.4578
	268.48	33.8288	9519.96			27.9833	2.09786	27.9833	1.78877	27.9833	1.6002	27.9833	1.45779
	268.64	33.8509	9524.42			28	2.09787	28	1.78877	28	1.60022	28	1.45778
	268.8	33.789	9529.26			28.0167	2.09789	28.0167	1.78877	28.0167	1.60024	28.0167	1.45778
	268.96	33.6744	9532.49			28.0333	2.09789	28.0333	1.78877	28.0333	1.60026	28.0333	1.45777
	269.12	33.5508	9536.96			28.05	2.0979	28.05	1.78877	28.05	1.60029	28.05	1.45776
	269.28	33.4648	9542.26			28.0667	2.09791	28.0667	1.78877	28.0667	1.60031	28.0667	1.45776
	269.44	33.4553	9547.03			28.0833	2.09791	28.0833	1.78877	28.0833	1.60033	28.0833	1.45775
	269.6	33.544	9551.78			28.1	2.09792	28.1	1.78878	28.1	1.60036	28.1	1.45774
	269.76	33.7295	9556.24			28.1167	2.09792	28.1167	1.78878	28.1167	1.60038	28.1167	1.45774
	269.92	33.9855	9560.24			28.1333	2.09792	28.1333	1.78878	28.1333	1.60041	28.1333	1.45773
	270.08	34.2661	9564.28			28.15	2.09792	28.15	1.78879	28.15	1.60043	28.15	1.45773
	270.24	34.5159	9568.97			28.1667	2.09792	28.1667	1.78879	28.1667	1.60046	28.1667	1.45772
	270.4	34.6823	9573.1			28.1833	2.09792	28.1833	1.7888	28.1833	1.60048	28.1833	1.45772
	270.56	34.7294	9578.13			28.2	2.09791	28.2	1.78881	28.2	1.60051	28.2	1.45772
	270.72	34.6474	9583.37			28.2167	2.09791	28.2167	1.78882	28.2167	1.60053	28.2167	1.45771
	270.88	34.4558	9588.27			28.2333	2.0979	28.2333	1.78883	28.2333	1.60056	28.2333	1.45771
	271.04	34.1999	9593.21			28.25	2.09789	28.25	1.78884	28.25	1.60059	28.25	1.45771
	271.2	33.9387	9597.66			28.2667	2.09788	28.2667	1.78885	28.2667	1.60061	28.2667	1.4577
	271.36	33.7305	9601.66			28.2833	2.09786	28.2833	1.78886	28.2833	1.60064	28.2833	1.4577
	271.52	33.617	9605.79			28.3	2.09785	28.3	1.78887	28.3	1.60066	28.3	1.4577
	271.68	33.6127	9610.25			28.3167	2.09783	28.3167	1.78888	28.3167	1.60069	28.3167	1.4577
	271.84	33.7012	9614.75			28.3333	2.09782	28.3333	1.78889	28.3333	1.60071	28.3333	1.4577
	272	33.8413	9618.3			28.35	2.0978	28.35	1.78891	28.35	1.60073	28.35	1.45769
	272.16	33.9794	9623.21			28.3667	2.09778	28.3667	1.78892	28.3667	1.60076	28.3667	1.45769
	272.32	34.066	9628.41			28.3833	2.09776	28.3833	1.78894	28.3833	1.60078	28.3833	1.45769
	272.48	34.071	9633.43			28.4	2.09774	28.4	1.78895	28.4	1.6008	28.4	1.45769
	272.64	33.9924	9638.02			28.4167	2.09771	28.4167	1.78897	28.4167	1.60082	28.4167	1.45769
	272.8	33.8559	9642.85			28.4333	2.09769	28.4333	1.78899	28.4333	1.60084	28.4333	1.45768
	272.96	33.7055	9646.75			28.45	2.09766	28.45	1.789	28.45	1.60087	28.45	1.45768
	273.12	33.5878	9651.45			28.4667	2.09763	28.4667	1.78902	28.4667	1.60089	28.4667	1.45768
	273.28	33.5354	9655.6			28.4833	2.0976	28.4833	1.78904	28.4833	1.6009	28.4833	1.45768
	273.44	33.5538	9659.22			28.5	2.09757	28.5	1.78906	28.5	1.60092	28.5	1.45768
	273.6	33.6182	9663.56			28.5167	2.09754	28.5167	1.78908	28.5167	1.60094	28.5167	1.45767
	273.76	33.6797	9668.14			28.5333	2.09751	28.5333	1.7891	28.5333	1.60096	28.5333	1.45767
	273.92	33.6808	9673.78			28.55	2.09747	28.55	1.78912	28.55	1.60097	28.55	1.45767
	274.08	33.5748	9678.27			28.5667	2.09744	28.5667	1.78914	28.5667	1.60099	28.5667	1.45766
	274.24	33.3421	9682.8			28.5833	2.0974	28.5833	1.78916	28.5833	1.60101	28.5833	1.45766
	274.4	33.0001	9687.26			28.6	2.09736	28.6	1.78918	28.6	1.60102	28.6	1.45766
	274.56	32.6001	9691.64			28.6167	2.09732	28.6167	1.7892	28.6167	1.60103	28.6167	1.45765
	274.72	32.215	9695.69			28.6333	2.09727	28.6333	1.78923	28.6333	1.60105	28.6333	1.45765
	274.88	31.9178	9699.93			28.65	2.09723	28.65	1.78925	28.65	1.60106	28.65	1.45764
	275.04	31.7613	9704.08			28.6667	2.09718	28.6667	1.78927	28.6667	1.60107	28.6667	1.45764
	275.2	31.7615	9707.48			28.6833	2.09713	28.6833	1.78929	28.6833	1.60109	28.6833	1.45763
	275.36	31.8936	9711.03			28.7	2.09708	28.7	1.78932	28.7	1.6011	28.7	1.45763
	275.52	32.0992	9716.27			28.7167	2.09703	28.7167	1.78934	28.7167	1.60111	28.7167	1.45762
	275.68	32.3042	9721.02			28.7333	2.09697	28.7333	1.78936	28.7333	1.60112	28.7333	1.45762
	275.84	32.441	9725.87			28.75	2.09692	28.75	1.78939	28.75	1.60113	28.75	1.45761
	276	32.4685	9729.88			28.7667	2.09686	28.7667	1.78941	28.7667	1.60114	28.7667	1.4576
	276.16	32.3832	9734.42			28.7833	2.0968	28.7833	1.78944	28.7833	1.60115	28.7833	1.45759
	276.32	32.2182	9738.39			28.8	2.09674	28.8	1.78946	28.8	1.60115	28.8	1.45758
	276.48	32.0306	9742.78			28.8167	2.09668	28.8167	1.78949	28.8167	1.60116	28.8167	1.45757
	276.64	31.8818	9746.86			28.8333	2.09661	28.8333	1.78951	28.8333	1.60117	28.8333	1.45756
	276.8	31.8173	9750.62			28.85	2.09655	28.85	1.78953	28.85	1.60118	28.85	1.45755
	276.96	31.8525	9754.84			28.8667	2.09648	28.8667	1.78956	28.8667	1.60118	28.8667	1.45754
	277.12	31.9688	9759.04			28.8833	2.09642	28.8833	1.78958	28.8833	1.60119	28.8833	1.45753
	277.28	32.1224	9763.53			28.9	2.09635	28.9	1.7896	28.9	1.6012	28.9	1.45752
	277.44	32.2605	9768.11			28.9167	2.09628	28.9167	1.78963	28.9167	1.6012	28.9167	1.4575
	277.6	32.3414	9772.43			28.9333	2.09621	28.9333	1.78965	28.9333	1.60121	28.9333	1.45749
	277.76	32.3493	9777.25			28.95	2.09614	28.95	1.78967	28.95	1.60121	28.95	1.45747
	277.92	32.3006	9781.22			28.9667	2.09606	28.9667	1.78969	28.9667	1.60122	28.9667	1.45746
	278.08	32.2374	9785.63			28.9833	2.09599	28.9833	1.78971	28.9833	1.60122	28.9833	1.45744
	278.24	32.2124	9789.51			29	2.09592	29	1.78973	29	1.60123	29	1.45743
	278.4	32.2691	9793.92			29.0167	2.09584	29.0167	1.78975	29.0167	1.60123	29.0167	1.45741
	278.56	32.4237	9798.33			29.0333	2.09577	29.0333	1.78977	29.0333	1.60123	29.0333	1.45739
	278.72	32.657	9802.2			29.05	2.09569	29.05	1.78979	29.05	1.60123	29.05	1.45737
	278.88	32.9178	9805.9			29.0667	2.09562	29.0667	1.78981	29.0667	1.60124	29.0667	1.45736
	279.04	33.1373	9810.85			29.0833	2.09554	29.0833	1.78982	29.0833	1.60124	29.0833	1.45734
	279.2	33.2507	9815.87			29.1	2.09546	29.1	1.78984	29.1	1.60124	29.1	1.45732
	279.36	33.2186	9821.16			29.1167	2.09539	29.1167	1.78985	29.1167	1.60124	29.1167	1.4573
	279.52	33.0406	9825.31			29.1333	2.09531	29.1333	1.78987	29.1333	1.60124	29.1333	1.45728
	279.68	32.7576	9829.42			29.15	2.09523	29.15	1.78988	29.15	1.60124	29.15	1.45726
	279.84	32.441	9833.38			29.1667	2.09516	29.1667	1.78989	29.1667	1.60124	29.1667	1.45724
	280	32.1716	9837.62			29.1833	2.09508	29.1833	1.78991	29.1833	1.60124	29.1833	1.45723
	280.16	32.0164	9841.93			29.2	2.095	29.2	1.78992	29.2	1.60124	29.2	1.45721
	280.32	32.0084	9846.15			29.2167	2.09492	29.2167	1.78993	29.2167	1.60123	29.2167	1.45719
	280.48	32.1378	9850.33			29.2333	2.09484	29.2333	1.78994	29.2333	1.60123	29.2333	1.45717
	280.64	32.3558	9853.78			29.25	2.09477	29.25	1.78995	29.25	1.60123	29.25	1.45715
	280.8	32.5899	9858.86			29.2667	2.09469	29.2667	1.78996	29.2667	1.60123	29.2667	1.45714
	280.96	32.7663	9863.68			29.2833	2.09461	29.2833	1.78997	29.2833	1.60122	29.2833	1.45712
	281.12	32.832	9867.88			29.3	2.09453	29.3	1.78998	29.3	1.60122	29.3	1.4571
	281.28	32.7696	9872.62			29.3167	2.09445	29.3167	1.78999	29.3167	1.60121	29.3167	1.45709
	281.44	32.6007	9877.21			29.3333	2.09437	29.3333	1.78999	29.3333	1.60121	29.3333	1.45707
	281.6	32.3779	9881.29			29.35	2.09429	29.35	1.79	29.35	1.6012	29.35	1.45705
	281.76	32.1672	9885.18			29.3667	2.09422	29.3667	1.79001	29.3667	1.60119	29.3667	1.45704
	281.92	32.0282	9889.53			29.3833	2.09414	29.3833	1.79001	29.3833	1.60119	29.3833	1.45702
	282.08	31.9965	9893.64			29.4	2.09406	29.4	1.79002	29.4	1.60118	29.4	1.45701
	282.24	32.0757	9897.42			29.4167	2.09398	29.4167	1.79003	29.4167	1.60117	29.4167	1.45699
	282.4	32.2389	9901.5			29.4333	2.0939	29.4333	1.79003	29.4333	1.60116	29.4333	1.45698
	282.56	32.4394	9906.58			29.45	2.09382	29.45	1.79004	29.45	1.60115	29.45	1.45697
	282.72	32.6264	9911.34			29.4667	2.09374	29.4667	1.79004	29.4667	1.60114	29.4667	1.45695
	282.88	32.7606	9915.35			29.4833	2.09367	29.4833	1.79005	29.4833	1.60113	29.4833	1.45694
	283.04	32.8235	9920.09			29.5	2.09359	29.5	1.79005	29.5	1.60112	29.5	1.45693
	283.2	32.8205	9924.31			29.5167	2.09351	29.5167	1.79006	29.5167	1.60111	29.5167	1.45691
	283.36	32.7753	9928.58			29.5333	2.09343	29.5333	1.79006	29.5333	1.6011	29.5333	1.4569
	283.52	32.7194	9932.92			29.55	2.09336	29.55	1.79006	29.55	1.60109	29.55	1.45689
	283.68	32.681	9937.25			29.5667	2.09328	29.5667	1.79007	29.5667	1.60108	29.5667	1.45688
	283.84	32.6765	9941.6			29.5833	2.09321	29.5833	1.79007	29.5833	1.60107	29.5833	1.45687
	284	32.7076	9945.07			29.6	2.09314	29.6	1.79007	29.6	1.60106	29.6	1.45686
	284.16	32.7637	9949.92			29.6167	2.09306	29.6167	1.79008	29.6167	1.60104	29.6167	1.45685
	284.32	32.8286	9954.55			29.6333	2.09299	29.6333	1.79008	29.6333	1.60103	29.6333	1.45684
	284.48	32.8875	9959.28			29.65	2.09292	29.65	1.79008	29.65	1.60102	29.65	1.45683
	284.64	32.9323	9963.82			29.6667	2.09285	29.6667	1.79009	29.6667	1.60101	29.6667	1.45682
	284.8	32.9626	9968.17			29.6833	2.09279	29.6833	1.79009	29.6833	1.601	29.6833	1.45681
	284.96	32.9829	9972.65			29.7	2.09272	29.7	1.79009	29.7	1.60098	29.7	1.45681
	285.12	32.9975	9976.73			29.7167	2.09265	29.7167	1.7901	29.7167	1.60097	29.7167	1.4568
	285.28	33.0059	9980.94			29.7333	2.09259	29.7333	1.7901	29.7333	1.60096	29.7333	1.45679
	285.44	33.0007	9984.47			29.75	2.09253	29.75	1.7901	29.75	1.60095	29.75	1.45678
	285.6	32.9698	9989.03			29.7667	2.09246	29.7667	1.79011	29.7667	1.60094	29.7667	1.45678
	285.76	32.9018	9994.66			29.7833	2.0924	29.7833	1.79011	29.7833	1.60093	29.7833	1.45677
	285.92	32.793	9998.97			29.8	2.09234	29.8	1.79012	29.8	1.60092	29.8	1.45676
	286.08	32.6525	10003.2			29.8167	2.09228	29.8167	1.79012	29.8167	1.60091	29.8167	1.45676
	286.24	32.5031	10007.7			29.8333	2.09222	29.8333	1.79013	29.8333	1.6009	29.8333	1.45675
	286.4	32.377	10011.6			29.85	2.09217	29.85	1.79013	29.85	1.60089	29.85	1.45675
	286.56	32.3072	10016.2			29.8667	2.09211	29.8667	1.79014	29.8667	1.60088	29.8667	1.45674
	286.72	32.3166	10020			29.8833	2.09205	29.8833	1.79015	29.8833	1.60088	29.8833	1.45673
	286.88	32.4089	10024.5			29.9	2.092	29.9	1.79016	29.9	1.60087	29.9	1.45673
	287.04	32.5648	10028.6			29.9167	2.09194	29.9167	1.79016	29.9167	1.60086	29.9167	1.45672
	287.2	32.7447	10032.7			29.9333	2.09189	29.9333	1.79017	29.9333	1.60086	29.9333	1.45672
	287.36	32.8982	10037			29.95	2.09184	29.95	1.79018	29.95	1.60085	29.95	1.45671
	287.52	32.9775	10042.2			29.9667	2.09179	29.9667	1.79019	29.9667	1.60085	29.9667	1.45671
	287.68	32.9504	10046.5			29.9833	2.09173	29.9833	1.7902	29.9833	1.60084	29.9833	1.4567
	287.84	32.8105	10051.2			30	2.09168	30	1.79022	30	1.60084	30	1.45669
	288	32.5787	10055.7			30.0167	2.09163	30.0167	1.79023	30.0167	1.60084	30.0167	1.45669
	288.16	32.2988	10059.5			30.0333	2.09158	30.0333	1.79024	30.0333	1.60083	30.0333	1.45668
	288.32	32.0257	10064			30.05	2.09153	30.05	1.79026	30.05	1.60083	30.05	1.45668
	288.48	31.8114	10068.4			30.0667	2.09149	30.0667	1.79027	30.0667	1.60083	30.0667	1.45667
	288.64	31.6923	10072.2			30.0833	2.09144	30.0833	1.79029	30.0833	1.60083	30.0833	1.45666
	288.8	31.6816	10075.7			30.1	2.09139	30.1	1.7903	30.1	1.60083	30.1	1.45665
	288.96	31.7683	10079.9			30.1167	2.09135	30.1167	1.79032	30.1167	1.60083	30.1167	1.45665
	289.12	31.923	10084.3			30.1333	2.0913	30.1333	1.79034	30.1333	1.60083	30.1333	1.45664
	289.28	32.1079	10089.2			30.15	2.09125	30.15	1.79036	30.15	1.60083	30.15	1.45663
	289.44	32.2872	10093.9			30.1667	2.09121	30.1667	1.79038	30.1667	1.60083	30.1667	1.45662
	289.6	32.4361	10098.3			30.1833	2.09116	30.1833	1.7904	30.1833	1.60083	30.1833	1.45662
	289.76	32.5443	10102.3			30.2	2.09112	30.2	1.79042	30.2	1.60084	30.2	1.45661
	289.92	32.6147	10106.6			30.2167	2.09108	30.2167	1.79044	30.2167	1.60084	30.2167	1.4566
	290.08	32.6589	10110.8			30.2333	2.09103	30.2333	1.79046	30.2333	1.60084	30.2333	1.45659
	290.24	32.6897	10115.3			30.25	2.09099	30.25	1.79049	30.25	1.60085	30.25	1.45658
	290.4	32.7164	10119.2			30.2667	2.09095	30.2667	1.79051	30.2667	1.60085	30.2667	1.45657
	290.56	32.7412	10123			30.2833	2.0909	30.2833	1.79054	30.2833	1.60085	30.2833	1.45656
	290.72	32.76	10128			30.3	2.09086	30.3	1.79057	30.3	1.60086	30.3	1.45655
	290.88	32.7652	10133.1			30.3167	2.09082	30.3167	1.79059	30.3167	1.60086	30.3167	1.45654
	291.04	32.75	10137.2			30.3333	2.09078	30.3333	1.79062	30.3333	1.60086	30.3333	1.45652
	291.2	32.7112	10141.9			30.35	2.09074	30.35	1.79065	30.35	1.60087	30.35	1.45651
	291.36	32.6505	10146.1			30.3667	2.09069	30.3667	1.79068	30.3667	1.60087	30.3667	1.4565
	291.52	32.5733	10150.3			30.3833	2.09065	30.3833	1.79071	30.3833	1.60087	30.3833	1.45648
	291.68	32.4866	10154.5			30.4	2.09061	30.4	1.79074	30.4	1.60088	30.4	1.45647
	291.84	32.3964	10158.6			30.4167	2.09057	30.4167	1.79077	30.4167	1.60088	30.4167	1.45646
	292	32.3063	10162.1			30.4333	2.09053	30.4333	1.7908	30.4333	1.60088	30.4333	1.45644
	292.16	32.2181	10167			30.45	2.09049	30.45	1.79083	30.45	1.60089	30.45	1.45643
	292.32	32.1341	10171.8			30.4667	2.09045	30.4667	1.79086	30.4667	1.60089	30.4667	1.45641
	292.48	32.0588	10176.1			30.4833	2.09041	30.4833	1.79089	30.4833	1.60089	30.4833	1.4564
	292.64	32.0003	10180.4			30.5	2.09037	30.5	1.79092	30.5	1.60089	30.5	1.45638
	292.8	31.9694	10185.1			30.5167	2.09033	30.5167	1.79096	30.5167	1.6009	30.5167	1.45637
	292.96	31.9755	10189			30.5333	2.09029	30.5333	1.79099	30.5333	1.6009	30.5333	1.45635
	293.12	32.0225	10192.8			30.55	2.09025	30.55	1.79102	30.55	1.6009	30.55	1.45634
	293.28	32.1037	10197.2			30.5667	2.09021	30.5667	1.79105	30.5667	1.6009	30.5667	1.45632
	293.44	32.2005	10201			30.5833	2.09017	30.5833	1.79109	30.5833	1.6009	30.5833	1.45631
	293.6	32.2844	10205.4			30.6	2.09013	30.6	1.79112	30.6	1.6009	30.6	1.45629
	293.76	32.3234	10209.6			30.6167	2.09009	30.6167	1.79115	30.6167	1.6009	30.6167	1.45628
	293.92	32.2906	10214.6			30.6333	2.09005	30.6333	1.79119	30.6333	1.6009	30.6333	1.45626
	294.08	32.1735	10219.4			30.65	2.09001	30.65	1.79122	30.65	1.60089	30.65	1.45625
	294.24	31.9802	10223.3			30.6667	2.08997	30.6667	1.79125	30.6667	1.60089	30.6667	1.45623
	294.4	31.7397	10227.7			30.6833	2.08993	30.6833	1.79128	30.6833	1.60089	30.6833	1.45622
	294.56	31.4967	10231.7			30.7	2.0899	30.7	1.79132	30.7	1.60089	30.7	1.4562
	294.72	31.3008	10235.4			30.7167	2.08986	30.7167	1.79135	30.7167	1.60088	30.7167	1.45619
	294.88	31.1932	10239.8			30.7333	2.08982	30.7333	1.79138	30.7333	1.60088	30.7333	1.45617
	295.04	31.1953	10244			30.75	2.08978	30.75	1.79142	30.75	1.60087	30.75	1.45616
	295.2	31.3021	10248.1			30.7667	2.08974	30.7667	1.79145	30.7667	1.60087	30.7667	1.45614
	295.36	31.4825	10251.5			30.7833	2.08971	30.7833	1.79148	30.7833	1.60086	30.7833	1.45613
	295.52	31.6876	10256.1			30.8	2.08967	30.8	1.79151	30.8	1.60086	30.8	1.45611
	295.68	31.8633	10260.8			30.8167	2.08963	30.8167	1.79154	30.8167	1.60085	30.8167	1.4561
	295.84	31.9648	10265			30.8333	2.08959	30.8333	1.79158	30.8333	1.60085	30.8333	1.45609
	296	31.9681	10269.8			30.85	2.08956	30.85	1.79161	30.85	1.60084	30.85	1.45607
	296.16	31.8756	10273.9			30.8667	2.08952	30.8667	1.79164	30.8667	1.60083	30.8667	1.45606
	296.32	31.714	10277.9			30.8833	2.08949	30.8833	1.79167	30.8833	1.60082	30.8833	1.45605
	296.48	31.5259	10282.3			30.9	2.08945	30.9	1.7917	30.9	1.60082	30.9	1.45603
	296.64	31.3569	10286.1			30.9167	2.08942	30.9167	1.79173	30.9167	1.60081	30.9167	1.45602
	296.8	31.2441	10290.4			30.9333	2.08938	30.9333	1.79176	30.9333	1.6008	30.9333	1.456
	296.96	31.2064	10294.4			30.95	2.08935	30.95	1.79179	30.95	1.60079	30.95	1.45599
	297.12	31.2421	10298.2			30.9667	2.08932	30.9667	1.79182	30.9667	1.60078	30.9667	1.45598
	297.28	31.3322	10302.3			30.9833	2.08929	30.9833	1.79185	30.9833	1.60077	30.9833	1.45596
	297.44	31.4483	10307.1			31	2.08926	31	1.79187	31	1.60076	31	1.45595
	297.6	31.5625	10311.7			31.0167	2.08923	31.0167	1.7919	31.0167	1.60075	31.0167	1.45594
	297.76	31.6552	10315.4			31.0333	2.0892	31.0333	1.79193	31.0333	1.60074	31.0333	1.45592
	297.92	31.7198	10319.9			31.05	2.08917	31.05	1.79195	31.05	1.60073	31.05	1.45591
	298.08	31.7621	10323.9			31.0667	2.08915	31.0667	1.79198	31.0667	1.60072	31.0667	1.45589
	298.24	31.7953	10328.3			31.0833	2.08912	31.0833	1.792	31.0833	1.60071	31.0833	1.45588
	298.4	31.834	10332.6			31.1	2.0891	31.1	1.79202	31.1	1.6007	31.1	1.45586
	298.56	31.8879	10336.8			31.1167	2.08908	31.1167	1.79205	31.1167	1.60069	31.1167	1.45585
	298.72	31.9581	10340.4			31.1333	2.08906	31.1333	1.79207	31.1333	1.60068	31.1333	1.45583
	298.88	32.0374	10344.3			31.15	2.08904	31.15	1.79209	31.15	1.60067	31.15	1.45582
	299.04	32.1137	10349.3			31.1667	2.08902	31.1667	1.79211	31.1667	1.60066	31.1667	1.4558
	299.2	32.1744	10354.1			31.1833	2.08901	31.1833	1.79212	31.1833	1.60065	31.1833	1.45579
	299.36	32.2113	10358.4			31.2	2.08899	31.2	1.79214	31.2	1.60064	31.2	1.45577
	299.52	32.2231	10362.5			31.2167	2.08898	31.2167	1.79216	31.2167	1.60063	31.2167	1.45576
	299.68	32.2156	10367.1			31.2333	2.08897	31.2333	1.79217	31.2333	1.60061	31.2333	1.45574
	299.84	32.1985	10370.9			31.25	2.08897	31.25	1.79218	31.25	1.6006	31.25	1.45572
	300	32.1825	10375.2			31.2667	2.08896	31.2667	1.79219	31.2667	1.60059	31.2667	1.45571
	300.16	32.1752	10379.8			31.2833	2.08896	31.2833	1.7922	31.2833	1.60058	31.2833	1.45569
	300.32	32.1796	10383.4			31.3	2.08896	31.3	1.79221	31.3	1.60057	31.3	1.45567
	300.48	32.1942	10387.4			31.3167	2.08896	31.3167	1.79222	31.3167	1.60056	31.3167	1.45566
	300.64	32.2152	10392.3			31.3333	2.08897	31.3333	1.79223	31.3333	1.60055	31.3333	1.45564
	300.8	32.2388	10396.8			31.35	2.08897	31.35	1.79223	31.35	1.60054	31.35	1.45562
	300.96	32.2633	10401.2			31.3667	2.08898	31.3667	1.79224	31.3667	1.60053	31.3667	1.4556
	301.12	32.2896	10405.7			31.3833	2.08899	31.3833	1.79224	31.3833	1.60052	31.3833	1.45558
	301.28	32.3199	10409.7			31.4	2.08901	31.4	1.79224	31.4	1.60052	31.4	1.45556
	301.44	32.3554	10414.5			31.4167	2.08902	31.4167	1.79224	31.4167	1.60051	31.4167	1.45554
	301.6	32.3946	10418.6			31.4333	2.08904	31.4333	1.79224	31.4333	1.6005	31.4333	1.45552
	301.76	32.432	10421.9			31.45	2.08906	31.45	1.79223	31.45	1.60049	31.45	1.4555
	301.92	32.4603	10426			31.4667	2.08909	31.4667	1.79223	31.4667	1.60048	31.4667	1.45548
	302.08	32.4727	10430.9			31.4833	2.08911	31.4833	1.79222	31.4833	1.60047	31.4833	1.45546
	302.24	32.4665	10435.1			31.5	2.08914	31.5	1.79221	31.5	1.60046	31.5	1.45544
	302.4	32.4457	10440.6			31.5167	2.08918	31.5167	1.79221	31.5167	1.60045	31.5167	1.45542
	302.56	32.421	10444.8			31.5333	2.08921	31.5333	1.7922	31.5333	1.60044	31.5333	1.45539
	302.72	32.4065	10449			31.55	2.08925	31.55	1.79218	31.55	1.60044	31.55	1.45537
	302.88	32.4147	10452.9			31.5667	2.08929	31.5667	1.79217	31.5667	1.60043	31.5667	1.45535
	303.04	32.4509	10457.3			31.5833	2.08933	31.5833	1.79216	31.5833	1.60042	31.5833	1.45532
	303.2	32.5087	10461.4			31.6	2.08937	31.6	1.79214	31.6	1.60041	31.6	1.4553
	303.36	32.57	10465.3			31.6167	2.08942	31.6167	1.79213	31.6167	1.6004	31.6167	1.45527
	303.52	32.609	10469.6			31.6333	2.08947	31.6333	1.79211	31.6333	1.60039	31.6333	1.45525
	303.68	32.6002	10474.6			31.65	2.08952	31.65	1.79209	31.65	1.60038	31.65	1.45522
	303.84	32.5273	10478.7			31.6667	2.08957	31.6667	1.79207	31.6667	1.60038	31.6667	1.45519
	304	32.3906	10483.4			31.6833	2.08962	31.6833	1.79205	31.6833	1.60037	31.6833	1.45517
	304.16	32.21	10488.1			31.7	2.08968	31.7	1.79203	31.7	1.60036	31.7	1.45514
	304.32	32.0207	10492.3			31.7167	2.08974	31.7167	1.792	31.7167	1.60035	31.7167	1.45511
	304.48	31.8639	10496.1			31.7333	2.0898	31.7333	1.79198	31.7333	1.60034	31.7333	1.45509
	304.64	31.7739	10500.5			31.75	2.08986	31.75	1.79195	31.75	1.60033	31.75	1.45506
	304.8	31.7652	10504.6			31.7667	2.08992	31.7667	1.79192	31.7667	1.60032	31.7667	1.45503
	304.96	31.8256	10508.4			31.7833	2.08998	31.7833	1.7919	31.7833	1.60031	31.7833	1.455
	305.12	31.9165	10511.9			31.8	2.09005	31.8	1.79187	31.8	1.60029	31.8	1.45497
	305.28	31.9828	10517			31.8167	2.09012	31.8167	1.79184	31.8167	1.60028	31.8167	1.45495
	305.44	31.9686	10521.4			31.8333	2.09018	31.8333	1.79181	31.8333	1.60027	31.8333	1.45492
	305.6	31.835	10526.1			31.85	2.09025	31.85	1.79178	31.85	1.60026	31.85	1.45489
	305.76	31.5751	10530.6			31.8667	2.09032	31.8667	1.79174	31.8667	1.60024	31.8667	1.45486
	305.92	31.22	10534.3			31.8833	2.09039	31.8833	1.79171	31.8833	1.60023	31.8833	1.45483
	306.08	30.833	10539			31.9	2.09046	31.9	1.79167	31.9	1.60021	31.9	1.4548
	306.24	30.4949	10542.4			31.9167	2.09054	31.9167	1.79164	31.9167	1.6002	31.9167	1.45478
	306.4	30.2814	10546.7			31.9333	2.09061	31.9333	1.7916	31.9333	1.60018	31.9333	1.45475
	306.56	30.2408	10550.5			31.95	2.09068	31.95	1.79157	31.95	1.60017	31.95	1.45472
	306.72	30.3785	10553.8			31.9667	2.09076	31.9667	1.79153	31.9667	1.60015	31.9667	1.45469
	306.88	30.6529	10557.4			31.9833	2.09083	31.9833	1.79149	31.9833	1.60013	31.9833	1.45467
	307.04	30.9846	10561.8			32	2.09091	32	1.79145	32	1.60011	32	1.45464
	307.2	31.2772	10567			32.0167	2.09098	32.0167	1.79142	32.0167	1.6001	32.0167	1.45461
	307.36	31.4436	10571.2			32.0333	2.09106	32.0333	1.79138	32.0333	1.60008	32.0333	1.45459
	307.52	31.43	10575.8			32.05	2.09114	32.05	1.79134	32.05	1.60006	32.05	1.45456
	307.68	31.2322	10579.9			32.0667	2.09121	32.0667	1.7913	32.0667	1.60004	32.0667	1.45454
	307.84	30.8963	10583.8			32.0833	2.09129	32.0833	1.79126	32.0833	1.60001	32.0833	1.45451
	308	30.5072	10587.9			32.1	2.09137	32.1	1.79122	32.1	1.59999	32.1	1.45449
	308.16	30.1644	10591.9			32.1167	2.09145	32.1167	1.79118	32.1167	1.59997	32.1167	1.45446
	308.32	29.9552	10595.4			32.1333	2.09152	32.1333	1.79114	32.1333	1.59995	32.1333	1.45444
	308.48	29.9303	10599.4			32.15	2.0916	32.15	1.7911	32.15	1.59993	32.15	1.45441
	308.64	30.0911	10602.7			32.1667	2.09168	32.1667	1.79106	32.1667	1.5999	32.1667	1.45439
	308.8	30.3906	10606.8			32.1833	2.09176	32.1833	1.79102	32.1833	1.59988	32.1833	1.45436
	308.96	30.7482	10611.6			32.2	2.09184	32.2	1.79098	32.2	1.59985	32.2	1.45434
	309.12	31.0734	10616.2			32.2167	2.09192	32.2167	1.79094	32.2167	1.59983	32.2167	1.45431
	309.28	31.2911	10620.5			32.2333	2.092	32.2333	1.7909	32.2333	1.59981	32.2333	1.45429
	309.44	31.3619	10624.3			32.25	2.09208	32.25	1.79086	32.25	1.59978	32.25	1.45426
	309.6	31.2905	10628.7			32.2667	2.09216	32.2667	1.79082	32.2667	1.59976	32.2667	1.45424
	309.76	31.1211	10632.6			32.2833	2.09224	32.2833	1.79078	32.2833	1.59973	32.2833	1.45421
	309.92	30.921	10636.8			32.3	2.09232	32.3	1.79074	32.3	1.5997	32.3	1.45419
	310.08	30.7589	10640.9			32.3167	2.0924	32.3167	1.7907	32.3167	1.59968	32.3167	1.45416
	310.24	30.6837	10644.8			32.3333	2.09248	32.3333	1.79066	32.3333	1.59965	32.3333	1.45414
	310.4	30.7107	10648.6			32.35	2.09256	32.35	1.79062	32.35	1.59963	32.35	1.45411
	310.56	30.8192	10652.4			32.3667	2.09264	32.3667	1.79059	32.3667	1.5996	32.3667	1.45409
	310.72	30.9618	10657.1			32.3833	2.09271	32.3833	1.79055	32.3833	1.59957	32.3833	1.45406
	310.88	31.0819	10661.8			32.4	2.09279	32.4	1.79051	32.4	1.59955	32.4	1.45403
	311.04	31.1329	10665.7			32.4167	2.09286	32.4167	1.79048	32.4167	1.59952	32.4167	1.45401
	311.2	31.0936	10670			32.4333	2.09294	32.4333	1.79044	32.4333	1.59949	32.4333	1.45398
	311.36	30.9751	10673.7			32.45	2.09301	32.45	1.79041	32.45	1.59947	32.45	1.45396
	311.52	30.8156	10678.2			32.4667	2.09308	32.4667	1.79037	32.4667	1.59944	32.4667	1.45393
	311.68	30.6671	10681.8			32.4833	2.09316	32.4833	1.79034	32.4833	1.59941	32.4833	1.45391
	311.84	30.5772	10685.8			32.5	2.09323	32.5	1.79031	32.5	1.59939	32.5	1.45388
	312	30.5725	10690.3			32.5167	2.09329	32.5167	1.79028	32.5167	1.59936	32.5167	1.45385
	312.16	30.649	10694			32.5333	2.09336	32.5333	1.79024	32.5333	1.59934	32.5333	1.45383
	312.32	30.7735	10698.1			32.55	2.09343	32.55	1.79021	32.55	1.59931	32.55	1.4538
	312.48	30.8941	10702.1			32.5667	2.09349	32.5667	1.79018	32.5667	1.59929	32.5667	1.45377
	312.64	30.9577	10706.6			32.5833	2.09355	32.5833	1.79016	32.5833	1.59926	32.5833	1.45374
	312.8	30.9289	10711			32.6	2.09361	32.6	1.79013	32.6	1.59924	32.6	1.45372
	312.96	30.8024	10715.2			32.6167	2.09367	32.6167	1.7901	32.6167	1.59921	32.6167	1.45369
	313.12	30.6071	10719			32.6333	2.09373	32.6333	1.79008	32.6333	1.59919	32.6333	1.45366
	313.28	30.398	10722.8			32.65	2.09378	32.65	1.79005	32.65	1.59917	32.65	1.45363
	313.44	30.2402	10726.8			32.6667	2.09384	32.6667	1.79003	32.6667	1.59914	32.6667	1.4536
	313.6	30.1882	10731.2			32.6833	2.09389	32.6833	1.79	32.6833	1.59912	32.6833	1.45357
	313.76	30.268	10734.9			32.7	2.09394	32.7	1.78998	32.7	1.5991	32.7	1.45354
	313.92	30.4675	10739.3			32.7167	2.09399	32.7167	1.78996	32.7167	1.59908	32.7167	1.45352
	314.08	30.7384	10742.9			32.7333	2.09403	32.7333	1.78994	32.7333	1.59906	32.7333	1.45349
	314.24	31.0095	10746.9			32.75	2.09408	32.75	1.78992	32.75	1.59903	32.75	1.45346
	314.4	31.2067	10750.9			32.7667	2.09412	32.7667	1.78991	32.7667	1.59901	32.7667	1.45343
	314.56	31.2761	10755.6			32.7833	2.09417	32.7833	1.78989	32.7833	1.59899	32.7833	1.45339
	314.72	31.1998	10759.8			32.8	2.09421	32.8	1.78988	32.8	1.59897	32.8	1.45336
	314.88	31.0033	10764.7			32.8167	2.09424	32.8167	1.78986	32.8167	1.59895	32.8167	1.45333
	315.04	30.7486	10768.5			32.8333	2.09428	32.8333	1.78985	32.8333	1.59893	32.8333	1.4533
	315.2	30.5179	10772.3			32.85	2.09432	32.85	1.78984	32.85	1.59891	32.85	1.45327
	315.36	30.3903	10776.1			32.8667	2.09435	32.8667	1.78983	32.8667	1.59889	32.8667	1.45324
	315.52	30.4193	10780.2			32.8833	2.09438	32.8833	1.78982	32.8833	1.59887	32.8833	1.45321
	315.68	30.6176	10784.1			32.9	2.09441	32.9	1.78981	32.9	1.59885	32.9	1.45318
	315.84	30.9539	10788.2			32.9167	2.09444	32.9167	1.7898	32.9167	1.59883	32.9167	1.45314
	316	31.3605	10792			32.9333	2.09447	32.9333	1.7898	32.9333	1.5988	32.9333	1.45311
	316.16	31.7529	10796			32.95	2.0945	32.95	1.78979	32.95	1.59878	32.95	1.45308
	316.32	32.0517	10801.3			32.9667	2.09452	32.9667	1.78979	32.9667	1.59876	32.9667	1.45305
	316.48	32.2033	10805.6			32.9833	2.09455	32.9833	1.78979	32.9833	1.59874	32.9833	1.45302
	316.64	32.1925	10809.9			33	2.09457	33	1.78978	33	1.59871	33	1.45299
	316.8	32.0435	10814.3			33.0167	2.09459	33.0167	1.78978	33.0167	1.59869	33.0167	1.45295
	316.96	31.8101	10818.5			33.0333	2.09461	33.0333	1.78978	33.0333	1.59867	33.0333	1.45292
	317.12	31.5587	10822.8			33.05	2.09463	33.05	1.78978	33.05	1.59864	33.05	1.45289
	317.28	31.3488	10826.8			33.0667	2.09465	33.0667	1.78978	33.0667	1.59861	33.0667	1.45286
	317.44	31.2173	10830.8			33.0833	2.09467	33.0833	1.78978	33.0833	1.59859	33.0833	1.45283
	317.6	31.1717	10834.7			33.1	2.09469	33.1	1.78979	33.1	1.59856	33.1	1.4528
	317.76	31.1918	10837.9			33.1167	2.0947	33.1167	1.78979	33.1167	1.59853	33.1167	1.45277
	317.92	31.2407	10843.1			33.1333	2.09472	33.1333	1.78979	33.1333	1.59851	33.1333	1.45274
	318.08	31.2797	10847.6			33.15	2.09474	33.15	1.78979	33.15	1.59848	33.15	1.4527
	318.24	31.2823	10851.9			33.1667	2.09475	33.1667	1.7898	33.1667	1.59845	33.1667	1.45267
	318.4	31.2421	10856.2			33.1833	2.09477	33.1833	1.7898	33.1833	1.59842	33.1833	1.45264
	318.56	31.1743	10859.8			33.2	2.09478	33.2	1.7898	33.2	1.59839	33.2	1.45261
	318.72	31.1077	10864.4			33.2167	2.0948	33.2167	1.78981	33.2167	1.59836	33.2167	1.45258
	318.88	31.0732	10868.3			33.2333	2.09482	33.2333	1.78981	33.2333	1.59833	33.2333	1.45255
	319.04	31.0909	10872.5			33.25	2.09483	33.25	1.78982	33.25	1.5983	33.25	1.45252
	319.2	31.1622	10876.3			33.2667	2.09485	33.2667	1.78982	33.2667	1.59827	33.2667	1.4525
	319.36	31.2681	10880			33.2833	2.09486	33.2833	1.78983	33.2833	1.59824	33.2833	1.45247
[truncated: 3,909 more rows]

## Sheet: Fig.3
	Figure 3a								Figure 3c	Figure 3d																					Figure 3e																Figure 3f
	Calcium alginate		Chitosan		CMC calcium				PEGDA400		PEG300		PEG400		Ethanol		Isopropanol		Acetone		DMF		Tween 20		HFIP		Hexane				Our work (PEGDA)		Our work (HFIP)		Polymer capsules		MOF swimmers		Protein motors		Liquid droplet motors		Boats				Mammal		Insect
	t (s)	L (m)	t (s)	L (m)	t (s)	L (m)			t (s)	L (m)	t (s)	L (m)	t (s)	L (m)	t (s)	L (m)	t (s)	L (m)	t (s)	L (m)	t (s)	L (m)	t (s)	L (m)	t (s)	L (m)	t (s)	L (m)			αmax	εmax	αmax	εmax	αmax	εmax	αmax	εmax	αmax	εmax	αmax	εmax	αmax	εmax			B (mm)	U/B (BL s-1)	B (mm)
	0	0	0	0	0	0			0	0	0	0	0	0	0	0	0	0	0	0	0	0	0	0	0	0	0	0			206000	1600	422	1080	73.5	125	45	3.97	3800000	417	0.0764	0.8	0.3	20.3			100	35.7	15
	0.16	0.00684	0.08333	0.00501	0.03333	0.000431			0.16	0.006842	0.16	0.000629	0.16	0.000819	0.1	0.016228	0.1	0.018682	0.1	0.017155	0.1	0.001652	0.1	0	0.1	0.008488	0.1	0.002209			144000	1830	25.6	949	8.96	14	48	22	401000	371	7.95	1.25	7.84	1.8			250	53.6	8.89
	0.32	0.02348	0.16667	0.01001	0.06667	0.000575			0.32	0.0234839	0.32	0.001677	0.32	0.001018	0.2	0.033588	0.2	0.037979	0.2	0.034213	0.2	0.003855	0.2	0	0.2	0.027238	0.2	0.00482			175000	896	16.4	845	2	1.39	84	57.7	128000	290	1.24	4.46	3.39	0.288			700	28.7	30
	0.48	0.04732	0.25	0.01459	0.1	0.00103			0.48	0.0473165	0.48	0.00441	0.48	0.002176	0.3	0.051896	0.3	0.051099	0.3	0.052322	0.3	0.009666	0.3	0	0.3	0.044795	0.3	0.007462			3490	535	10.4	629	50.6	0.499	67	3.06	23500	157			28	0.242			2000	5.1
	0.64	0.07263	0.33333	0.01898	0.13333	0.00132			0.64	0.0726264	0.64	0.010249	0.64	0.003727	0.4	0.069855	0.4	0.064252	0.4	0.061042	0.4	0.019313	0.4	0.00081	0.4	0.061566	0.4	0.009905			1120	238			17.7	0.023			2260	117			0.043	51.6			2000	9.8
	0.8	0.07415	0.41667	0.02371	0.16667	0.00196			0.8	0.0741532	0.8	0.02026	0.8	0.010212	0.5	0.074782	0.5	0.071526	0.5	0.073474	0.5	0.029929	0.5	0.001518	0.5	0.074859	0.5	0.012829			110	189			0.253	0.772			589	61.6			6.04	57.9			6000	1.1
	0.96	0.08695	0.5	0.02835	0.2	0.00225			0.96	0.0869528	0.96	0.033676	0.96	0.024486	0.6	0.082195	0.6	0.089649	0.6	0.090153	0.6	0.043385	0.6	0.00214	0.6	0.093128	0.6	0.015868			17.5	154							139	55.1			2.12	49
	1.12	0.11094	0.58333	0.03304	0.23333	0.0027			1.12	0.110945	1.12	0.044547	1.12	0.04346	0.7	0.095922	0.7	0.109072	0.7	0.106204	0.7	0.056817	0.7	0.00357	0.7	0.108623	0.7	0.018888			5.08	133
	1.28	0.13828	0.66667	0.03752	0.26667	0.00348			1.28	0.138279	1.28	0.056759	1.28	0.065865	0.8	0.109006	0.8	0.127968	0.8	0.114679	0.8	0.07226	0.8	0.007349	0.8	0.148269	0.8	0.021529			0.94	73
	1.44	0.16527	0.75	0.04201	0.3	0.00407			1.44	0.165269	1.44	0.0694	1.44	0.069576	0.9	0.127524	0.9	0.139484	0.9	0.124239	0.9	0.073676	0.9	0.014445	0.9	0.193808	0.9	0.023775
	1.6	0.19127	0.83333	0.04676	0.33333	0.00488			1.6	0.191274	1.6	0.071089	1.6	0.073391	1	0.147601	1	0.150559	1	0.143377	1	0.074878	1	0.025976	1	0.220735	1	0.025394
	1.76	0.21583	0.91667	0.05154	0.36667	0.00562			1.76	0.215831	1.76	0.072601	1.76	0.08002	1.1	0.164108	1.1	0.162022	1.1	0.163772	1.1	0.076767	1.1	0.040868	1.1	0.276354	1.1	0.02653
	1.92	0.21902	1	0.05549	0.4	0.00613			1.92	0.219016	1.92	0.07558	1.92	0.093341	1.2	0.183973	1.2	0.173872	1.2	0.18005	1.2	0.079371	1.2	0.056448	1.2	0.294071	1.2	0.027534
	2.08	0.23371	1.08333	0.06012	0.43333	0.00654			2.08	0.233713	2.08	0.08036	2.08	0.110617	1.3	0.201984	1.3	0.195246	1.3	0.198014	1.3	0.084811	1.3	0.062979	1.3	0.326883	1.3	0.028954
	2.24	0.25587	1.16667	0.06463	0.46667	0.00686			2.24	0.255868	2.24	0.08978	2.24	0.129448	1.4	0.220733	1.4	0.214837	1.4	0.217472	1.4	0.093734	1.4	0.063687	1.4	0.340773	1.4	0.03061
	2.4	0.28173	1.25	0.06958	0.5	0.00715			2.4	0.281729	2.4	0.101188	2.4	0.147958	1.5	0.238468	1.5	0.235136	1.5	0.235362	1.5	0.105833	1.5	0.064882	1.5	0.394594	1.5	0.031881
	2.56	0.3059	1.33333	0.07378	0.53333	0.00744			2.56	0.305897	2.56	0.113981	2.56	0.166092	1.6	0.255881	1.6	0.254741	1.6	0.253901	1.6	0.120816	1.6	0.069244	1.6	0.424917	1.6	0.033167
	2.72	0.32974	1.41667	0.07771	0.56667	0.00796			2.72	0.329744	2.72	0.126564	2.72	0.185334	1.7	0.274745	1.7	0.274224	1.7	0.259719	1.7	0.134343	1.7	0.075456	1.7	0.446704	1.7	0.033568
	2.88	0.3476	1.5	0.08198	0.6	0.00828			2.88	0.347598	2.88	0.140139	2.88	0.203425	1.8	0.294799	1.8	0.293469	1.8	0.268221	1.8	0.150181	1.8	0.082318	1.8	0.45617	1.8	0.033769
	3.04	0.35226	1.58333	0.08604	0.63333	0.00901			3.04	0.352257	3.04	0.153739	3.04	0.223008	1.9	0.314327	1.9	0.31244	1.9	0.279718	1.9	0.165207	1.9	0.092618	1.9	0.498735	1.9	0.03397
	3.2	0.36674	1.66667	0.09027	0.66667	0.00979			3.2	0.366744	3.2	0.166777	3.2	0.24325	2	0.334294	2	0.323449	2	0.2963	2	0.181831	2	0.104843	2	0.516529	2	0.034254
	3.36	0.38873	1.75	0.09472	0.7	0.01011			3.36	0.388729	3.36	0.17944	3.36	0.263919	2.1	0.352957	2.1	0.332326	2.1	0.312115	2.1	0.198177	2.1	0.116373	2.1	0.56862	2.1	0.034978
	3.52	0.41296	1.83333	0.09918	0.73333	0.01051			3.52	0.412962	3.52	0.191346	3.52	0.284026	2.2	0.372095	2.2	0.346034	2.2	0.32249	2.2	0.212368	2.2	0.127904	2.2	0.618809	2.2	0.035613
	3.68	0.4366	1.91667	0.10294	0.76667	0.01175			3.68	0.436597	3.68	0.201625	3.68	0.30476	2.3	0.388826	2.3	0.366511	2.3	0.342098	2.3	0.227098	2.3	0.139237	2.3	0.633626	2.3	0.036062
	3.84	0.46179	2	0.10679	0.8	0.01248			3.84	0.461789	3.84	0.211915	3.84	0.324382	2.4	0.408519	2.4	0.386454	2.4	0.363404	2.4	0.235433	2.4	0.147999	2.4	0.672157	2.4	0.036263
	4	0.48564	2.08333	0.11042	0.83333	0.0133			4	0.485637	4	0.22481	4	0.345646	2.5	0.424871	2.5	0.405102	2.5	0.381482	2.5	0.24798	2.5	0.155288	2.5	0.683367	2.5	0.036464
	4.16	0.50939	2.16667	0.11387	0.86667	0.01433			4.16	0.509388	4.16	0.235682	4.16	0.366638	2.6	0.438179	2.6	0.42374	2.6	0.399514	2.6	0.262262	2.6	0.161492	2.6	0.725103	2.6	0.036464
	4.32	0.5314	2.25	0.1177	0.9	0.01549			4.32	0.5314	4.32	0.24888	4.32	0.387705	2.7	0.456559	2.7	0.443247	2.7	0.41852	2.7	0.277192	2.7	0.166599	2.7	0.751342	2.7	0.036464
	4.48	0.54603	2.33333	0.1212	0.93333	0.01621			4.48	0.546029	4.48	0.260414	4.48	0.40831	2.8	0.475206	2.8	0.462279	2.8	0.434476	2.8	0.291949	2.8	0.172058	2.8	0.792427	2.8	0.036464
	4.64	0.54831	2.41667	0.12512	0.96667	0.01693			4.64	0.54831	4.64	0.272081	4.64	0.428394	2.9	0.493122	2.9	0.478222	2.9	0.448426	2.9	0.30843	2.9	0.178731	2.9	0.840422	2.9	0.036464
	4.8	0.55134	2.5	0.12852	1	0.01816			4.8	0.551342	4.8	0.284467	4.8	0.449325	3	0.509299	3	0.495956	3	0.455245	3	0.323397	3	0.185451	3	0.851698	3	0.036866
	4.96	0.56059	2.58333	0.13184	1.03333	0.01951			4.96	0.560592	4.96	0.295	4.96	0.471317	3.1	0.526249	3.1	0.515851	3.1	0.46122	3.1	0.336229	3.1	0.19162	3.1	0.860565	3.1	0.037066
	5.12	0.58303	2.66667	0.13586	1.06667	0.0208			5.12	0.583029	5.12	0.306747	5.12	0.491856	3.2	0.544949	3.2	0.534467	3.2	0.468739	3.2	0.348154	3.2	0.197604	3.2	0.904393	3.2	0.03787
	5.28	0.60803	2.75	0.13939	1.1	0.02184			5.28	0.60803	5.28	0.319305	5.28	0.512899	3.3	0.560318	3.3	0.552915	3.3	0.487571	3.3	0.364553	3.3	0.202274	3.3	0.948093	3.3	0.038594
	5.44	0.63125	2.83333	0.14327	1.13333	0.02383			5.44	0.631248	5.44	0.330013	5.44	0.533403	3.4	0.577947	3.4	0.571011	3.4	0.503211	3.4	0.377373	3.4	0.207386	3.4	0.970726	3.4	0.039043
	5.6	0.65475	2.91667	0.14703	1.16667	0.02506			5.6	0.654753	5.6	0.341977	5.6	0.554819	3.5	0.593482	3.5	0.58769	3.5	0.520104	3.5	0.391116	3.5	0.211139	3.5	1.01602	3.5	0.039445
	5.76	0.67382	3	0.1506	1.2	0.02722			5.76	0.673823	5.76	0.353939	5.76	0.574627	3.6	0.611693	3.6	0.605655	3.6	0.5367	3.6	0.40524	3.6	0.214479	3.6	1.04678	3.6	0.039894
	5.92	0.695	3.08333	0.15409	1.23333	0.02886			5.92	0.695001	5.92	0.365889	5.92	0.595399	3.7	0.620252	3.7	0.624047	3.7	0.553048	3.7	0.419493	3.7	0.219014	3.7	1.07663	3.7	0.04118
	6.08	0.71839	3.16667	0.15801	1.26667	0.03027			6.08	0.71839	6.08	0.376004	6.08	0.613274	3.8	0.635418	3.8	0.641429	3.8	0.571123	3.8	0.432954	3.8	0.221934	3.8	1.10198	3.8	0.042799
	6.24	0.73957	3.25	0.16141	1.3	0.03191			6.24	0.739568	6.24	0.386988	6.24	0.63491	3.9	0.653683	3.9	0.661061	3.9	0.588519	3.9	0.4479	3.9	0.225965	3.9	1.14997	3.9	0.043602
	6.4	0.75833	3.33333	0.16473	1.33333	0.03347			6.4	0.758328	6.4	0.39612	6.4	0.656275	4	0.670336	4	0.678439	4	0.60699	4	0.462132	4	0.230133	4	1.19529	4	0.044205
	6.56	0.7776	3.41667	0.16876	1.36667	0.03547			6.56	0.777599	6.56	0.408423	6.56	0.675862	4.1	0.684591	4.1	0.697102	4.1	0.611512	4.1	0.477683	4.1	0.233467	4.1	1.19773	4.1	0.044929
	6.72	0.79933	3.5	0.17228	1.4	0.03779			6.72	0.799329	6.72	0.42046	6.72	0.696288	4.2	0.70141	4.2	0.718772	4.2	0.612929	4.2	0.493917	4.2	0.235758	4.2	1.20595	4.2	0.045953
	6.88	0.82165	3.58333	0.17617	1.43333	0.0393			6.88	0.821654	6.88	0.431849	6.88	0.714584	4.3	0.716138	4.3	0.737571	4.3	0.618334	4.3	0.508927	4.3	0.238591	4.3	1.2114	4.3	0.046957
	7.04	0.84383	3.66667	0.17993	1.46667	0.04093			7.04	0.843834	7.04	0.44426	7.04	0.736409	4.4	0.731386	4.4	0.754408	4.4	0.632893	4.4	0.520094	4.4	0.240989	4.4	1.25667	4.4	0.047961
	7.2	0.8637	3.75	0.18349	1.5	0.04281			7.2	0.8637	7.2	0.454167	7.2	0.757249	4.5	0.747202	4.5	0.775141	4.5	0.649301	4.5	0.533692	4.5	0.243229	4.5	1.29679	4.5	0.049382
	7.36	0.87072	3.83333	0.18725	1.53333	0.0441			7.36	0.870717	7.36	0.465308	7.36	0.776663	4.6	0.760009	4.6	0.791341	4.6	0.668267	4.6	0.548153	4.6	0.246062	4.6	1.33813	4.6	0.050587
	7.52	0.87135	3.91667	0.19136	1.56667	0.04469			7.52	0.871353	7.52	0.47454	7.52	0.797062	4.7	0.762956	4.7	0.810669	4.7	0.685769	4.7	0.560757	4.7	0.248524	4.7	1.38073	4.7	0.052595
	7.68	0.88863	4	0.19482	1.6	0.04498			7.68	0.88863	7.68	0.480006	7.68	0.814405	4.8	0.765577	4.8	0.828977	4.8	0.700704	4.8	0.576391	4.8	0.249913	4.8	1.42427	4.8	0.054813
	7.84	0.91079	4.08333	0.19818	1.63333	0.04613			7.84	0.910788	7.84	0.480634	7.84	0.835441	4.9	0.771717	4.9	0.848656	4.9	0.719557	4.9	0.588609	4.9	0.250915	4.9	1.4716	4.9	0.057545
	8	0.93395	4.16667	0.20207	1.66667	0.04646			8	0.933948	8	0.48936	8	0.855963	5	0.786776	5	0.867204	5	0.732742	5	0.601652	5	0.252093	5	1.51562	5	0.059553
	8.16	0.95696	4.25	0.20548	1.7	0.04691			8.16	0.95696	8.16	0.499178	8.16	0.877497	5.1	0.802767	5.1	0.884503	5.1	0.751517	5.1	0.615523	5.1	0.254097	5.1	1.55875	5.1	0.061015
	8.32	0.97853	4.33333	0.2088	1.73333	0.04705			8.32	0.978527	8.32	0.510413	8.32	0.893839	5.2	0.819635	5.2	0.904555	5.2	0.768626	5.2	0.629037	5.2	0.255242	5.2	1.6022	5.2	0.063024
	8.48	1.001	4.41667	0.21229	1.76667	0.04779			8.48	1.001	8.48	0.522543	8.48	0.913108	5.3	0.836074	5.3	0.921968	5.3	0.783712	5.3	0.642988	5.3	0.257177	5.3	1.6348	5.3	0.064643
	8.64	1.02121	4.5	0.21572	1.8	0.04856			8.64	1.02121	8.64	0.534087	8.64	0.934099	5.4	0.851638	5.4	0.942893	5.4	0.797753	5.4	0.658221	5.4	0.258159	5.4	1.67684	5.4	0.06625
	8.8	1.03011	4.58333	0.21964	1.83333	0.04877			8.8	1.03011	8.8	0.546064	8.8	0.954352	5.5	0.867203	5.5	0.957632	5.5	0.80192	5.5	0.672858	5.5	0.259838	5.5	1.72128	5.5	0.068258
	8.96	1.03314	4.66667	0.22342	1.86667	0.04922			8.96	1.03314	8.96	0.556529	8.96	0.976656	5.6	0.882531	5.6	0.975397	5.6	0.80906	5.6	0.686623	5.6	0.260716	5.6	1.75338	5.6	0.070306
	9.12	1.0498	4.75	0.2265	1.9	0.04986			9.12	1.0498	9.12	0.567692	9.12	0.995592	5.7	0.897134	5.7	0.995355	5.7	0.8218	5.7	0.69892	5.7	0.261425	5.7	1.77462	5.7	0.072948
	9.28	1.07018	4.83333	0.22988	1.93333	0.05091			9.28	1.07018	9.28	0.579018	9.28	1.01071	5.8	0.908503	5.8	1.01494	5.8	0.83875	5.8	0.713342	5.8	0.262743	5.8	1.81866	5.8	0.07406
	9.44	1.09409	4.91667	0.23306	1.96667	0.05172			9.44	1.09409	9.44	0.58924	9.44	1.03107	5.9	0.915599	5.9	1.03366	5.9	0.855773	5.9	0.72624	5.9	0.264326	5.9	1.83437	5.9	0.075012
	9.6	1.11537	5	0.23676	2	0.05244			9.6	1.11537	9.6	0.599416	9.6	1.0529	6	0.923067	6	1.04772	6	0.871592	6	0.74055	6	0.266016	6	1.86411	6	0.076229
	9.76	1.13515	5.08333	0.23982	2.03333	0.05316			9.76	1.13515	9.76	0.610992	9.76	1.0715	6.1	0.936871	6.1	1.06705	6.1	0.885906	6.1	0.752782	6.1	0.266725	6.1	1.90831	6.1	0.077544
	9.92	1.15312	5.16667	0.24301	2.06667	0.05503			9.92	1.15312	9.92	0.621348	9.92	1.0916	6.2	0.953374	6.2	1.08501	6.2	0.900694	6.2	0.765225	6.2	0.267707	6.2	1.95154	6.2	0.079024
	10.08	1.17344	5.25	0.24617	2.1	0.05647			10.08	1.17344	10.08	0.627636	10.08	1.11144	6.3	0.967959	6.3	1.10415	6.3	0.916454	6.3	0.777468	6.3	0.268328	6.3	1.99166	6.3	0.080398
	10.24	1.19248	5.33333	0.24933	2.13333	0.05776			10.24	1.19248	10.24	0.634912	10.24	1.12615	6.4	0.983706	6.4	1.1224	6.4	0.932703	6.4	0.787682	6.4	0.26931	6.4	2.02426	6.4	0.081754
	10.4	1.21484	5.41667	0.25279	2.16667	0.05912			10.4	1.21484	10.4	0.642738	10.4	1.14527	6.5	0.999682	6.5	1.14221	6.5	0.947594	6.5	0.798389	6.5	0.269866	6.5	2.03418	6.5	0.083307
	10.56	1.235	5.5	0.25624	2.2	0.06071			10.56	1.235	10.56	0.652897	10.56	1.1656	6.6	1.01444	6.6	1.15886	6.6	0.963862	6.6	0.808461	6.6	0.270305	6.6	2.07942	6.6	0.084297
	10.72	1.25456	5.58333	0.25964	2.23333	0.0623			10.72	1.25456	10.72	0.663539	10.72	1.18488	6.7	1.03035	6.7	1.17679	6.7	0.97953	6.7	0.82035	6.7	0.271563	6.7	2.09367	6.7	0.085362
	10.88	1.26981	5.66667	0.26316	2.26667	0.06377			10.88	1.26981	10.88	0.675257	10.88	1.20669	6.8	1.0451	6.8	1.19443	6.8	0.985251	6.8	0.832277	6.8	0.272153	6.8	2.12485	6.8	0.086652
	11.04	1.27468	5.75	0.26611	2.3	0.0652			11.04	1.27468	11.04	0.686303	11.04	1.22652	6.9	1.06034	6.9	1.21137	6.9	0.987062	6.9	0.8449	6.9	0.273154	6.9	2.1677	6.9	0.087868
	11.2	1.28116	5.83333	0.26975	2.33333	0.06653			11.2	1.28116	11.2	0.69727	11.2	1.24553	7	1.07501	7	1.2293	7	0.991748	7	0.858006	7	0.273547	7	2.20128	7	0.088965
	11.36	1.29874	5.91667	0.27274	2.36667	0.06827			11.36	1.29874	11.36	0.709552	11.36	1.25757	7.1	1.09006	7.1	1.24699	7.1	1.00091	7.1	0.870553	7.1	0.273825	7.1	2.22865	7.1	0.090062
	11.52	1.32033	6	0.27627	2.4	0.06945			11.52	1.32033	11.52	0.719975	11.52	1.27343	7.2	1.10018	7.2	1.26483	7.2	1.0153	7.2	0.881002	7.2	0.274414	7.2	2.26445	7.2	0.090904
	11.68	1.34089	6.08333	0.28004	2.43333	0.0712			11.68	1.34089	11.68	0.730698	11.68	1.29376	7.3	1.10354	7.3	1.28094	7.3	1.03364	7.3	0.890834	7.3	0.276034	7.3	2.30096	7.3	0.09181
	11.84	1.36182	6.16667	0.2831	2.46667	0.0733			11.84	1.36182	11.84	0.74173	11.84	1.31372	7.4	1.10949	7.4	1.29905	7.4	1.04865	7.4	0.90358	7.4	0.276913	7.4	2.33958	7.4	0.092987
	12	1.38388	6.25	0.28697	2.5	0.07525			12	1.38388	12	0.752356	12	1.33511	7.5	1.11879	7.5	1.31446	7.5	1.06503	7.5	0.914552	7.5	0.277306	7.5	2.35657	7.5	0.093829
	12.16	1.40437	6.33333	0.29014	2.53333	0.07737			12.16	1.40437	12.16	0.764034	12.16	1.35306	7.6	1.13371	7.6	1.33206	7.6	1.07994	7.6	0.927003	7.6	0.278308	7.6	2.37801	7.6	0.094503
	12.32	1.42326	6.41667	0.29349	2.56667	0.07961			12.32	1.42326	12.32	0.774539	12.32	1.37243	7.7	1.14982	7.7	1.34672	7.7	1.09302	7.7	0.939048	7.7	0.278701	7.7	2.38868	7.7	0.095217
	12.48	1.44356	6.5	0.29666	2.6	0.08136			12.48	1.44356	12.48	0.785089	12.48	1.39165	7.8	1.16465	7.8	1.36687	7.8	1.10818	7.8	0.950377	7.8	0.278897	7.8	2.42992	7.8	0.096003
	12.64	1.45462	6.58333	0.30019	2.63333	0.08312			12.64	1.45462	12.64	0.795988	12.64	1.40677	7.9	1.18157	7.9	1.38425	7.9	1.1233	7.9	0.961394	7.9	0.279879	7.9	2.46673	7.9	0.09679
	12.8	1.45585	6.66667	0.30338	2.66667	0.08531			12.8	1.45585	12.8	0.80697	12.8	1.41737	8	1.19537	8	1.40102	8	1.13417	8	0.973366	8	0.280435	8	2.5048	8	0.097706
	12.96	1.46369	6.75	0.30665	2.7	0.08778			12.96	1.46369	12.96	0.816648	12.96	1.43358	8.1	1.21019	8.1	1.4177	8.1	1.14772	8.1	0.983188	8.1	0.280991	8.1	2.5402	8.1	0.09809
	13.12	1.48196	6.83333	0.30964	2.73333	0.08933			13.12	1.48196	13.12	0.826668	13.12	1.45369	8.2	1.22502	8.2	1.43071	8.2	1.15998	8.2	0.995011	8.2	0.281776	8.2	2.57487	8.2	0.0984
	13.28	1.50387	6.91667	0.31265	2.76667	0.09165			13.28	1.50387	13.28	0.837358	13.28	1.47459	8.3	1.23921	8.3	1.4463	8.3	1.1717	8.3	1.00667	8.3	0.282216	8.3	2.61392	8.3	0.098569
	13.44	1.52383	7	0.31643	2.8	0.09341			13.44	1.52383	13.44	0.848419	13.44	1.49372	8.4	1.25413	8.4	1.46533	8.4	1.17873	8.4	1.0185	8.4	0.282412	8.4	2.63069	8.4	0.098782
	13.6	1.54484	7.08333	0.31936	2.83333	0.09473			13.6	1.54484	13.6	0.859224	13.6	1.5151	8.5	1.26434	8.5	1.48348	8.5	1.18416	8.5	1.02827	8.5	0.283001	8.5	2.63658	8.5	0.10014
	13.76	1.56711	7.16667	0.32205	2.86667	0.09667			13.76	1.56711	13.76	0.87057	13.76	1.53477	8.6	1.27116	8.6	1.50142	8.6	1.1915	8.6	1.03858	8.6	0.283001	8.6	2.65878	8.6	0.101309
	13.92	1.58643	7.25	0.32503	2.9	0.09842			13.92	1.58643	13.92	0.880757	13.92	1.55387	8.7	1.27644	8.7	1.51864	8.7	1.19939	8.7	1.04912	8.7	0.283279	8.7	2.69617	8.7	0.102757
	14.08	1.60607	7.33333	0.32836	2.93333	0.10006			14.08	1.60607	14.08	0.891586	14.08	1.5651	8.8	1.28484	8.8	1.53635	8.8	1.21154	8.8	1.06076	8.8	0.283279	8.8	2.73095	8.8	0.104281
	14.24	1.6244	7.41667	0.33092	2.96667	0.10212			14.24	1.6244	14.24	0.902585	14.24	1.57195	8.9	1.30095	8.9	1.55412	8.9	1.22534	8.9	1.07382	8.9	0.283279	8.9	2.76437	8.9	0.105636
	14.4	1.64098	7.5	0.33349	3	0.10501			14.4	1.64098	14.4	0.913327	14.4	1.58746	9	1.31582	9	1.57128	9	1.2397	9	1.0839	9	0.283476	9	2.79501	9	0.106615
	14.56	1.64449	7.58333	0.33574	3.03333	0.10717			14.56	1.64449	14.56	0.923346	14.56	1.60654	9.1	1.32999	9.1	1.5881	9.1	1.25288	9.1	1.0962	9.1	0.283672	9.1	2.81974	9.1	0.107597
	14.72	1.64665	7.66667	0.33852	3.06667	0.10918			14.72	1.64665	14.72	0.934034	14.72	1.62764	9.2	1.34512	9.2	1.60468	9.2	1.26607	9.2	1.10662	9.2	0.283672	9.2	2.84117	9.2	0.108602
	14.88	1.65968	7.75	0.34081	3.1	0.11249			14.88	1.65968	14.88	0.944097	14.88	1.64731	9.3	1.35997	9.3	1.62257	9.3	1.27805	9.3	1.11607	9.3	0.283672	9.3	2.86695	9.3	0.109209
	15.04	1.68059	7.83333	0.3431	3.13333	0.11436			15.04	1.68059	15.04	0.954603	15.04	1.66537	9.4	1.37401	9.4	1.63985	9.4	1.29049	9.4	1.12706	9.4	0.284293	9.4	2.89005	9.4	0.110424
	15.2	1.70061	7.91667	0.34557	3.16667	0.11583			15.2	1.70061	15.2	0.964686	15.2	1.68586	9.5	1.38838	9.5	1.65303	9.5	1.30242	9.5	1.1373	9.5	0.28449	9.5	2.91456	9.5	0.111448
	15.36	1.7238	8	0.34751	3.2	0.11857			15.36	1.7238	15.36	0.975361	15.36	1.70534	9.6	1.40217	9.6	1.6707	9.6	1.31507	9.6	1.14866	9.6	0.285111	9.6	2.93642	9.6	0.112096
	15.52	1.74455	8.08333	0.3495	3.23333	0.12088			15.52	1.74455	15.52	0.986643	15.52	1.72454	9.7	1.41712	9.7	1.68964	9.7	1.3272	9.7	1.15956	9.7	0.285389	9.7	2.96296	9.7	0.112415
	15.68	1.76301	8.16667	0.3512	3.26667	0.12361			15.68	1.76301	15.68	0.996933	15.68	1.74036	9.8	1.4291	9.8	1.70697	9.8	1.33786	9.8	1.17017	9.8	0.285585	9.8	2.98869	9.8	0.113426
	15.84	1.78221	8.25	0.3532	3.3	0.12533			15.84	1.78221	15.84	1.0066	15.84	1.75967	9.9	1.44255	9.9	1.72395	9.9	1.34714	9.9	1.18135	9.9	0.285585	9.9	3.00367	9.9	0.114033
	16	1.7996	8.33333	0.35466	3.33333	0.12764			16	1.7996	16	1.01698	16	1.77987	10	1.45089	10	1.74168	10	1.35504	10	1.18998	10	0.285585	10	3.00776	10	0.114885
	16.16	1.81484	8.41667	0.3563	3.36667	0.1301			16.16	1.81484	16.16	1.02751	16.16	1.79956	10.1	1.46126	10.1	1.75914	10.1	1.35952	10.1	1.1972	10.1	0.285585	10.1	3.01048	10.1	0.115609
	16.32	1.82144	8.5	0.35669	3.4	0.13275			16.32	1.82144	16.32	1.03872	16.32	1.81869	10.2	1.47301	10.2	1.77622	10.2	1.36483	10.2	1.20346	10.2	0.286206	10.2	3.0416	10.2	0.116461
	16.48	1.82968	8.58333	0.35833	3.43333	0.13491			16.48	1.82968	16.48	1.05015	16.48	1.83754	10.3	1.48913	10.3	1.79449	10.3	1.3719	10.3	1.20972	10.3	0.286484	10.3	3.074	10.3	0.117359
	16.64	1.85129	8.66667	0.35918	3.46667	0.13721			16.64	1.85129	16.64	1.06092	16.64	1.85645	10.4	1.50255	10.4	1.81071	10.4	1.38224	10.4	1.21589	10.4	0.286484	10.4	3.10326	10.4	0.118364
	16.8	1.86891	8.75	0.35949	3.5	0.13911			16.8	1.86891	16.8	1.06898	16.8	1.87605	10.5	1.51852	10.5	1.82794	10.5	1.39318	10.5	1.22126	10.5	0.286681	10.5	3.12761	10.5	0.119826
	16.96	1.88881	8.83333	0.36019	3.53333	0.14204			16.96	1.88881	16.96	1.07991	16.96	1.88483	10.6	1.53187	10.6	1.84262	10.6	1.4061	10.6	1.22852	10.6	0.287302	10.6	3.15156	10.6	0.120461
	17.12	1.90768	8.91667	0.36089	3.56667	0.14507			17.12	1.90768	17.12	1.08576	17.12	1.88999	10.7	1.54684	10.7	1.86008	10.7	1.41822	10.7	1.23489	10.7	0.287891	10.7	3.1738	10.7	0.121289
	17.28	1.92674	9	0.3616	3.6	0.14723			17.28	1.92674	17.28	1.08925	17.28	1.90199	10.8	1.56069	10.8	1.87775	10.8	1.42942	10.8	1.2415	10.8	0.287891	10.8	3.19767	10.8	0.121857
	17.44	1.94153	9.08333	0.36306	3.63333	0.14841			17.44	1.94153	17.44	1.09032	17.44	1.92033	10.9	1.57409	10.9	1.8956	10.9	1.44122	10.9	1.2506	10.9	0.28833	10.9	3.22124	10.9	0.122077
	17.6	1.95801	9.16667	0.36469	3.66667	0.15131			17.6	1.95801	17.6	1.09053	17.6	1.94232	11	1.58631	11	1.91495	11	1.4525	11	1.26022	11	0.28877	11	3.24317	11	0.122152
	17.76	1.97539	9.25	0.36509	3.7	0.15315			17.76	1.97539	17.76	1.09231	17.76	1.96198	11.1	1.59805	11.1	1.93075	11.1	1.46395	11.1	1.26939	11.1	0.28877	11.1	3.26312	11.1	0.122265
	17.92	1.99381	9.33333	0.36672	3.73333	0.1549			17.92	1.99381	17.92	1.09531	17.92	1.9809	11.2	1.60558	11.2	1.94821	11.2	1.47541	11.2	1.27889	11.2	0.289048	11.2	3.28489	11.2	0.12242
	18.08	2.01493	9.41667	0.36757	3.76667	0.15691			18.08	2.01493	18.08	1.10014	18.08	2.00014	11.3	1.61771	11.3	1.96631	11.3	1.48481	11.3	1.29001	11.3	0.289487	11.3	3.30537	11.3	0.123043
	18.24	2.03224	9.5	0.36789	3.8	0.1591			18.24	2.03224	18.24	1.10758	18.24	2.02024	11.4	1.63029	11.4	1.98435	11.4	1.49483	11.4	1.29966	11.4	0.289487	11.4	3.32736	11.4	0.123568
	18.4	2.05182	9.58333	0.36858	3.83333	0.16129			18.4	2.05182	18.4	1.11745	18.4	2.0371	11.5	1.64543	11.5	2.00298	11.5	1.50423	11.5	1.31048	11.5	0.290108	11.5	3.34605	11.5	0.124688
	18.56	2.07018	9.66667	0.36928	3.86667	0.16331			18.56	2.07018	18.56	1.12732	18.56	2.05376	11.6	1.65982	11.6	2.02023	11.6	1.51328	11.6	1.31951	11.6	0.290501	11.6	3.3535	11.6	0.125968
	18.72	2.08845	9.75	0.37	3.9	0.1659			18.72	2.08845	18.72	1.13723	18.72	2.07328	11.7	1.67247	11.7	2.03096	11.7	1.52361	11.7	1.32972	11.7	0.29094	11.7	3.35857	11.7	0.126445
	18.88	2.10719	9.83333	0.37145	3.93333	0.16791			18.88	2.10719	18.88	1.14917	18.88	2.09322	11.8	1.68682	11.8	2.03603	11.8	1.52892	11.8	1.33989	11.8	0.291333	11.8	3.37635	11.8	0.126683
	19.04	2.12132	9.91667	0.37309	3.96667	0.16997			19.04	2.12132	19.04	1.15925	19.04	2.11049	11.9	1.69988	11.9	2.03703	11.9	1.53268	11.9	1.34839	11.9	0.291772	11.9	3.38791	11.9	0.126851
	19.2	2.12403	10	0.37348	4	0.17286			19.2	2.12403	19.2	1.16923	19.2	2.12998	12	1.71374	12	2.04254	12	1.53838	12	1.35734	12	0.291772	12	3.41201	12	0.12708
	19.36	2.13334	10.0833	0.37512	4.03333	0.17502			19.36	2.13334	19.36	1.17898	19.36	2.14832	12.1	1.72798	12.1	2.06018	12.1	1.54385	12.1	1.3707	12.1	0.291772	12.1	3.43209	12.1	0.127249
	19.52	2.14905	10.1667	0.37597	4.06667	0.17703			19.52	2.14905	19.52	1.18992	19.52	2.16953	12.2	1.74096	12.2	2.07943	12.2	1.54955	12.2	1.37659	12.2	0.292606	12.2	3.45195	12.2	0.127552
	19.68	2.17008	10.25	0.37628	4.1	0.18034			19.68	2.17008	19.68	1.19978	19.68	2.1824	12.3	1.74904	12.3	2.09827	12.3	1.55821	12.3	1.38682	12.3	0.292802	12.3	3.47307	12.3	0.1279
	19.84	2.18792	10.3333	0.37698	4.13333	0.18221			19.84	2.18792	19.84	1.21096	19.84	2.20056	12.4	1.75836	12.4	2.1161	12.4	1.56741	12.4	1.39543	12.4	0.29308	12.4	3.49539	12.4	0.128402
	20	2.20688	10.4167	0.37768	4.16667	0.18368			20	2.20688	20	1.22098	20	2.22029	12.5	1.76991	12.5	2.13351	12.5	1.57778	12.5	1.40465	12.5	0.293519	12.5	3.51251	12.5	0.129096
	20.16	2.22546	10.5	0.37839	4.2	0.18643			20.16	2.22546	20.16	1.23097	20.16	2.24025	12.6	1.78367	12.6	2.15041	12.6	1.58906	12.6	1.41491	12.6	0.293912	12.6	3.53641	12.6	0.129926
	20.32	2.24537	10.5833	0.37952	4.23333	0.18873			20.32	2.24537	20.32	1.24114	20.32	2.25944	12.7	1.79703	12.7	2.16844	12.7	1.5989	12.7	1.42589	12.7	0.294534	12.7	3.55611	12.7	0.130683
	20.48	2.26286	10.6667	0.38072	4.26667	0.19146			20.48	2.26286	20.48	1.25232	20.48	2.27784	12.8	1.8089	12.8	2.18477	12.8	1.60813	12.8	1.43422	12.8	0.294534	12.8	3.57541	12.8	0.131512
	20.64	2.26628	10.75	0.38191	4.3	0.19318			20.64	2.26628	20.64	1.26301	20.64	2.29801	12.9	1.82281	12.9	2.20254	12.9	1.61819	12.9	1.44345	12.9	0.295155	12.9	3.59626	12.9	0.132311
	20.8	2.26675	10.8333	0.38359	4.33333	0.19549			20.8	2.26675	20.8	1.27267	20.8	2.31616	13	1.83638	13	2.22052	13	1.62765	13	1.45536	13	0.295351	13	3.61268	13	0.132763
	20.96	2.26996	10.9167	0.3854	4.36667	0.19795			20.96	2.26996	20.96	1.28232	20.96	2.33004	13.1	1.8492	13.1	2.2367	13.1	1.63677	13.1	1.46218	13.1	0.295351	13.1	3.6318	13.1	0.133218
	21.12	2.28545	11	0.38773	4.4	0.2006			21.12	2.28545	21.12	1.28919	21.12	2.34368	13.2	1.86125	13.2	2.24495	13.2	1.64462	13.2	1.47238	13.2	0.295351	13.2	3.65189	13.2	0.133865
	21.28	2.30579	11.0833	0.38963	4.43333	0.20276			21.28	2.30579	21.28	1.29883	21.28	2.3633	13.3	1.87264	13.3	2.24908	13.3	1.65355	13.3	1.4796	13.3	0.295548	13.3	3.66807	13.3	0.134718
	21.44	2.32651	11.1667	0.39141	4.46667	0.20507			21.44	2.32651	21.44	1.30917	21.44	2.38197	13.4	1.88572	13.4	2.24951	13.4	1.66165	13.4	1.49133	13.4	0.296137	13.4	3.68719	13.4	0.13548
	21.6	2.34627	11.25	0.39401	4.5	0.20696			21.6	2.34627	21.6	1.31931	21.6	2.4013	13.5	1.89664	13.5	2.25788	13.5	1.67012	13.5	1.50099	13.5	0.296334	13.5	3.70595	13.5	0.136223
	21.76	2.36234	11.3333	0.39678	4.53333	0.20989			21.76	2.36234	21.76	1.33007	21.76	2.41787	13.6	1.90598	13.6	2.27242	13.6	1.6776	13.6	1.5115	13.6	0.297119	13.6	3.72408	13.6	0.136464
	21.92	2.37899	11.4167	0.39959	4.56667	0.21292			21.92	2.37899	21.92	1.33967	21.92	2.43759	13.7	1.91461	13.7	2.28595	13.7	1.6848	13.7	1.52034	13.7	0.297998	13.7	3.74263	13.7	0.136632
	22.08	2.39533	11.5	0.40193	4.6	0.21508			22.08	2.39533	22.08	1.35046	22.08	2.45473	13.8	1.92857	13.8	2.3033	13.8	1.68894	13.8	1.52965	13.8	0.299193	13.8	3.76136	13.8	0.136969
	22.24	2.41362	11.5833	0.40441	4.63333	0.21626			22.24	2.41362	22.24	1.36077	22.24	2.47468	13.9	1.94214	13.9	2.32162	13.9	1.69209	13.9	1.53968			13.9	3.77983	13.9	0.13739
	22.4	2.43111	11.6667	0.40715	4.66667	0.21916			22.4	2.43111	22.4	1.37038	22.4	2.47875	14	1.95455	14	2.33928	14	1.69524	14	1.55057			14	3.79866	14	0.137774
	22.56	2.44577	11.75	0.41003	4.7	0.221			22.56	2.44577	22.56	1.38032	22.56	2.48527	14.1	1.96812	14.1	2.35603	14.1	1.70056	14.1	1.55987			14.1	3.81512	14.1	0.138299
	22.72	2.4614	11.8333	0.41309	4.73333	0.22275			22.72	2.4614	22.72	1.39026	22.72	2.49783	14.2	1.97926	14.2	2.36967	14.2	1.70499	14.2	1.56869			14.2	3.83314	14.2	0.138501
	22.88	2.48072	11.9167	0.41574	4.76667	0.22476			22.88	2.48072	22.88	1.40231	22.88	2.51757	14.3	1.99287	14.3	2.37989	14.3	1.71115	14.3	1.57998			14.3	3.85213	14.3	0.138586
	23.04	2.49776	12	0.41868	4.8	0.22696			23.04	2.49776	23.04	1.41023	23.04	2.53632	14.4	2.00487	14.4	2.3919	14.4	1.71849	14.4	1.5893			14.4	3.86731	14.4	0.138774
	23.2	2.51598	12.0833	0.42107	4.83333	0.22915			23.2	2.51598	23.2	1.41589	23.2	2.55472	14.5	2.01657	14.5	2.40803	14.5	1.72737	14.5	1.59737			14.5	3.88441	14.5	0.139
	23.36	2.53287	12.1667	0.42392	4.86667	0.23116			23.36	2.53287	23.36	1.41894	23.36	2.57258	14.6	2.02922	14.6	2.4234	14.6	1.73585	14.6	1.60667			14.6	3.88752	14.6	0.139263
	23.52	2.55034	12.25	0.42644	4.9	0.23375			23.52	2.55034	23.52	1.42272	23.52	2.59006	14.7	2.04062	14.7	2.43978	14.7	1.74573	14.7	1.61643			14.7	3.8915	14.7	0.139502
	23.68	2.55475	12.3333	0.42959	4.93333	0.23576			23.68	2.55475	23.68	1.42798	23.68	2.60757	14.8	2.05373	14.8	2.45719	14.8	1.75365	14.8	1.62387			14.8	3.89365	14.8	0.139874
	23.84	2.56242	12.4167	0.43173	4.96667	0.23782			23.84	2.56242	23.84	1.43796	23.84	2.62653	14.9	2.06201	14.9	2.47484	14.9	1.76135	14.9	1.6346			14.9	3.89788	14.9	0.13995
	24	2.57483	12.5	0.43435	5	0.24071			24	2.57483	24	1.44514	24	2.64538	15	2.06892	15	2.49198	15	1.7692	15	1.64499			15	3.89833	15	0.140085
	24.16	2.58127	12.5833	0.43718	5.03333	0.24287			24.16	2.58127	24.16	1.45554	24.16	2.66377	15.1	2.0758	15.1	2.50332	15.1	1.77628	15.1	1.65434			15.1	3.90183	15.1	0.140198
	24.32	2.60122	12.6667	0.43947	5.06667	0.24489			24.32	2.60122	24.32	1.46462	24.32	2.6818	15.2	2.08494	15.2	2.5139	15.2	1.785	15.2	1.66347			15.2	3.904	15.2	0.140465
	24.48	2.62201	12.75	0.44175	5.1	0.2482			24.48	2.62201	24.48	1.47457	24.48	2.6991	15.3	2.09757	15.3	2.52834	15.3	1.79263	15.3	1.67242			15.3	3.90613	15.3	0.140784
	24.64	2.64178	12.8333	0.44393	5.13333	0.25006			24.64	2.64178	24.64	1.48458	24.64	2.7162	15.4	2.11037	15.4	2.5458	15.4	1.79967	15.4	1.68071			15.4	3.90669	15.4	0.141157
	24.8	2.66022	12.9167	0.44601	5.16667	0.25153			24.8	2.66022	24.8	1.49383	24.8	2.73479	15.5	2.12412	15.5	2.56387	15.5	1.80712	15.5	1.68965			15.5	3.90998	15.5	0.141349
	24.96	2.67832	13	0.44841	5.2	0.25428			24.96	2.67832	24.96	1.50441	24.96	2.75348	15.6	2.13675	15.6	2.58142	15.6	1.81342	15.6	1.70031			15.6	3.91222	15.6	0.141706
	25.12	2.69676	13.0833	0.45035	5.23333	0.25658			25.12	2.69676	25.12	1.51416	25.12	2.77184	15.7	2.14912	15.7	2.59819	15.7	1.82011	15.7	1.70732			15.7	3.91735	15.7	0.141947
	25.28	2.71533	13.1667	0.45261	5.26667	0.25931			25.28	2.71533	25.28	1.52494	25.28	2.79061	15.8	2.16072	15.8	2.614	15.8	1.82812	15.8	1.71404			15.8	3.92219	15.8	0.142148
	25.44	2.73295	13.25	0.45486	5.3	0.26103			25.44	2.73295	25.44	1.5337	25.44	2.8079	15.9	2.17344	15.9	2.63035	15.9	1.83414	15.9	1.72084			15.9	3.92498	15.9	0.142356
	25.6	2.75108	13.3333	0.45629	5.33333	0.26334			25.6	2.75108	25.6	1.54348	25.6	2.82574	16	2.18474	16	2.64723	16	1.83719	16	1.73025			16	3.93203	16	0.142612
	25.76	2.75886	13.4167	0.45859	5.36667	0.2658			25.76	2.75886	25.76	1.54575	25.76	2.84315	16.1	2.19748	16.1	2.66378	16.1	1.83943	16.1	1.73805			16.1	3.93481	16.1	0.143051
	25.92	2.76029	13.5	0.46072	5.4	0.26845			25.92	2.76029	25.92	1.54806	25.92	2.86217	16.2	2.20662	16.2	2.68042	16.2	1.84243	16.2	1.74757			16.2	3.93866	16.2	0.143292
	26.08	2.76823	13.5833	0.46313	5.43333	0.27061			26.08	2.76823	26.08	1.54974	26.08	2.88072	16.3	2.22068	16.3	2.68776	16.3	1.84597	16.3	1.75609			16.3	3.94136	16.3	0.14359
	26.24	2.78539	13.6667	0.46537	5.46667	0.27292			26.24	2.78539	26.24	1.55593	26.24	2.89829	16.4	2.23138	16.4	2.69051	16.4	1.84984	16.4	1.76469			16.4	3.94458	16.4	0.143976
	26.4	2.80514	13.75	0.46719	5.5	0.27481			26.4	2.80514	26.4	1.56222	26.4	2.91535	16.5	2.2421	16.5	2.69152	16.5	1.85416	16.5	1.77388			16.5	3.94843	16.5	0.144603
	26.56	2.82296	13.8333	0.46915	5.53333	0.27774			26.56	2.82296	26.56	1.57124	26.56	2.93158	16.6	2.25106	16.6	2.69714	16.6	1.8583	16.6	1.78225			16.6	3.94996	16.6	0.145589
	26.72	2.84017	13.9167	0.47128	5.56667	0.28077			26.72	2.84017	26.72	1.57973	26.72	2.94829	16.7	2.25914	16.7	2.7123	16.7	1.86261	16.7	1.79207			16.7	3.95435	16.7	0.146286
	26.88	2.84441	14	0.47324	5.6	0.28293			26.88	2.84441	26.88	1.5906	26.88	2.96747	16.8	2.26764	16.8	2.73064	16.8	1.86873	16.8	1.8011			16.8	3.95475	16.8	0.146818
	27.04	2.85629	14.0833	0.47464	5.63333	0.28412			27.04	2.85629	27.04	1.60024	27.04	2.98545	16.9	2.27965	16.9	2.74866	16.9	1.87485	16.9	1.80892			16.9	3.95808	16.9	0.147085
	27.2	2.87556	14.1667	0.47683	5.66667	0.28701			27.2	2.87556	27.2	1.60965	27.2	3.00495	17	2.29107	17	2.76507	17	1.88169	17	1.81662			17	3.95848	17	0.147465
	27.36	2.89432	14.25	0.47938	5.7	0.28885			27.36	2.89432	27.36	1.62008	27.36	3.02283	17.1	2.30475	17.1	2.78176	17.1	1.88909	17.1	1.82669			17.1	3.96274	17.1	0.147804
	27.52	2.91537	14.3333	0.48179	5.73333	0.2906			27.52	2.91537	27.52	1.6296	27.52	3.03993	17.2	2.31557	17.2	2.79857	17.2	1.89643	17.2	1.83414			17.2	3.966	17.2	0.148369
	27.68	2.92844	14.4167	0.48403	5.76667	0.29261			27.68	2.92844	27.68	1.63931	27.68	3.05809	17.3	2.32743	17.3	2.8096	17.3	1.90338	17.3	1.84317			17.3	3.96913	17.3	0.148959
	27.84	2.93299	14.5	0.48585	5.8	0.29481			27.84	2.93299	27.84	1.64944	27.84	3.07164	17.4	2.34044	17.4	2.81239	17.4	1.90988	17.4	1.85241			17.4	3.97202	17.4	0.149188
	28	2.95079	14.5833	0.48781	5.83333	0.297			28	2.95079	28	1.65961	28	3.08787	17.5	2.35164	17.5	2.81398	17.5	1.9148	17.5	1.85991			17.5	3.97571	17.5	0.149429
	28.16	2.97133	14.6667	0.48995	5.86667	0.29901			28.16	2.97133	28.16	1.66949	28.16	3.10633	17.6	2.36271	17.6	2.82665	17.6	1.92095	17.6	1.86515			17.6	3.97884	17.6	0.149776
	28.32	2.9884	14.75	0.4919	5.9	0.3016			28.32	2.9884	28.32	1.67892	28.32	3.12548	17.7	2.37388	17.7	2.84386	17.7	1.92555	17.7	1.87357			17.7	3.98269	17.7	0.150164
	28.48	3.00679	14.8333	0.49331	5.93333	0.30361			28.48	3.00679	28.48	1.6888	28.48	3.14395	17.8	2.38613	17.8	2.86163	17.8	1.93166	17.8	1.88023			17.8	3.98682	17.8	0.150375
	28.64	3.02407	14.9167	0.49549	5.96667	0.30567			28.64	3.02407	28.64	1.69316	28.64	3.16074	17.9	2.39609	17.9	2.87924	17.9	1.93553	17.9	1.88866			17.9	3.98938	17.9	0.150455
	28.8	3.04144	15	0.49804	6	0.30856			28.8	3.04144	28.8	1.69644	28.8	3.17786	18	2.40691	18	2.89508	18	1.94086	18	1.89789			18	3.99208	18	0.150575
	28.96	3.05963	15.0833	0.49953	6.03333	0.31072			28.96	3.05963	28.96	1.69964	28.96	3.19501	18.1	2.41619	18.1	2.91202	18.1	1.94572	18.1	1.90674			18.1	3.99521	18.1	0.15085
	29.12	3.06817	15.1667	0.50093	6.06667	0.31274			29.12	3.06817	29.12	1.70305	29.12	3.20872	18.2	2.42324	18.2	2.92799	18.2	1.95146	18.2	1.91579			18.2	3.99961	18.2	0.151406
	29.28	3.07207	15.25	0.50291	6.1	0.31605			29.28	3.07207	29.28	1.70862	29.28	3.22283	18.3	2.4311	18.3	2.94356	18.3	1.95682	18.3	1.9252			18.3	4.00095	18.3	0.152198
	29.44	3.08285	15.3333	0.50532	6.13333	0.31792			29.44	3.08285	29.44	1.71665	29.44	3.24102	18.4	2.44002	18.4	2.96027	18.4	1.96167	18.4	1.93431			18.4	4.00356	18.4	0.153031
	29.6	3.10165	15.4167	0.50718	6.16667	0.31938			29.6	3.10165	29.6	1.72472	29.6	3.25835	18.5	2.45142	18.5	2.97804	18.5	1.96708	18.5	1.94314			18.5	4.00546	18.5	0.153527
	29.76	3.12097	15.5	0.50877	6.2	0.32213			29.76	3.12097	29.76	1.73483	29.76	3.27623	18.6	2.46391	18.6	2.99427	18.6	1.97118	18.6	1.95168			18.6	4.00824	18.6	0.153847
	29.92	3.14126	15.5833	0.51028	6.23333	0.32443			29.92	3.14126	29.92	1.74206	29.92	3.29413	18.7	2.47524	18.7	3.00927	18.7	1.97396	18.7	1.95933			18.7	4.01022	18.7	0.154068
	30.08	3.15715	15.6667	0.51157	6.26667	0.32716			30.08	3.15715	30.08	1.75206	30.08	3.31163	18.8	2.48733	18.8	3.0205	18.8	1.97563	18.8	1.96806			18.8	4.01294	18.8	0.154297
	30.24	3.17437	15.75	0.51329	6.3	0.32889			30.24	3.17437	30.24	1.76162	30.24	3.3292	18.9	2.49883	18.9	3.03644	18.9	1.97744	18.9	1.97523			18.9	4.01511	18.9	0.154805
	30.4	3.18172	15.8333	0.5147	6.33333	0.33119			30.4	3.18172	30.4	1.77267	30.4	3.3472	19	2.50937	19	3.052	19	1.98054	19	1.98219			19	4.01824	19	0.155431
	30.56	3.19063	15.9167	0.51684	6.36667	0.33365			30.56	3.19063	30.56	1.78257	30.56	3.35254	19.1	2.52057	19.1	3.06931	19.1	1.98371	19.1	1.98955			19.1	4.0205	19.1	0.15592
	30.72	3.20501	16	0.51866	6.4	0.3363			30.72	3.20501	30.72	1.79388	30.72	3.36462	19.2	2.53175	19.2	3.08637	19.2	1.98693	19.2	1.99558			19.2	4.02311	19.2	0.156121
	30.88	3.22382	16.0833	0.52012	6.43333	0.33846			30.88	3.22382	30.88	1.80132	30.88	3.38159	19.3	2.54258	19.3	3.10249	19.3	1.99071	19.3	2.00422			19.3	4.02553	19.3	0.156198
	31.04	3.24291	16.1667	0.52195	6.46667	0.34077			31.04	3.24291	31.04	1.81119	31.04	3.40039	19.4	2.55449	19.4	3.11905	19.4	1.99677	19.4	2.01161			19.4	4.02669	19.4	0.156409
	31.2	3.26356	16.25	0.52355	6.5	0.34266			31.2	3.26356	31.2	1.82004	31.2	3.41886	19.5	2.56417	19.5	3.13483	19.5	2.00197	19.5	2.01853			19.5	4.02942	19.5	0.156616
	31.36	3.28213	16.3333	0.52541	6.53333	0.34559			31.36	3.28213	31.36	1.82863	31.36	3.43679	19.6	2.57625	19.6	3.14934	19.6	2.00814	19.6	2.02753			19.6	4.03044	19.6	0.156936
	31.52	3.30031	16.4167	0.52705	6.56667	0.34862			31.52	3.30031	31.52	1.83763	31.52	3.45437	19.7	2.58303	19.7	3.16625	19.7	2.01289	19.7	2.03631			19.7	4.03477	19.7	0.157376
	31.68	3.31728	16.5	0.52929	6.6	0.35078			31.68	3.31728	31.68	1.84725	31.68	3.47184	19.8	2.5897	19.8	3.18014	19.8	2.0172	19.8	2.04353			19.8	4.03694	19.8	0.157545
	31.84	3.32812	16.5833	0.53041	6.63333	0.35197			31.84	3.32812	31.84	1.85733	31.84	3.49044	19.9	2.59941	19.9	3.18195	19.9	2.02302	19.9	2.05285			19.9	4.03991	19.9	0.158047
	32	3.32939	16.6667	0.53249	6.66667	0.35486			32	3.32939	32	1.86715	32	3.50481	20	2.61142	20	3.18596	20	2.02677	20	2.06077			20	4.04264	20	0.158384
	32.16	3.33837	16.75	0.53463	6.7	0.3567			32.16	3.33837	32.16	1.87656	32.16	3.52059	20.1	2.62243	20.1	3.20125	20.1	2.03082	20.1	2.06907			20.1	4.04434	20.1	0.159039
	32.32	3.35475	16.8333	0.5365	6.73333	0.35846			32.32	3.35475	32.32	1.88561	32.32	3.53819	20.2	2.63426	20.2	3.21827	20.2	2.03514	20.2	2.07688			20.2	4.04723	20.2	0.15944
	32.48	3.37083	16.9167	0.5377	6.76667	0.36046			32.48	3.37083	32.48	1.89555	32.48	3.55622	20.3	2.64621	20.3	3.23447	20.3	2.03929	20.3	2.08461			20.3	4.04836	20.3	0.160028
	32.64	3.39018	17	0.53916	6.8	0.36266			32.64	3.39018	32.64	1.90515	32.64	3.57426	20.4	2.65632	20.4	3.25	20.4	2.04283	20.4	2.09108			20.4	4.05123	20.4	0.160333
	32.8	3.41068	17.0833	0.54065	6.83333	0.36485			32.8	3.41068	32.8	1.91369	32.8	3.58965	20.5	2.66643	20.5	3.26631	20.5	2.04719	20.5	2.09889			20.5	4.05225	20.5	0.160651
	32.96	3.42731	17.1667	0.54266	6.86667	0.36686			32.96	3.42731	32.96	1.92003	32.96	3.60717	20.6	2.67891	20.6	3.28208	20.6	2.04994	20.6	2.1069			20.6	4.05494	20.6	0.160902
	33.12	3.44477	17.25	0.54484	6.9	0.36945			33.12	3.44477	33.12	1.92323	33.12	3.62486	20.7	2.6892	20.7	3.29898	20.7	2.05409	20.7	2.11474			20.7	4.0575	20.7	0.161083
	33.28	3.46224	17.3333	0.54596	6.93333	0.37146			33.28	3.46224	33.28	1.92557	33.28	3.64177	20.8	2.69994	20.8	3.3101	20.8	2.05716	20.8	2.12191			20.8	4.05863	20.8	0.161339
	33.44	3.47997	17.4167	0.54804	6.96667	0.37376			33.44	3.47997	33.44	1.92756	33.44	3.65232	20.9	2.71036	20.9	3.31337	20.9	2.06168	20.9	2.12717			20.9	4.06132	20.9	0.161564
	33.6	3.4957	17.5	0.55018	7	0.37535			33.6	3.4957	33.6	1.93075	33.6	3.6605	21	2.71954	21	3.31593	21	2.06565	21	2.13418			21	4.06232	21	0.161614
	33.76	3.51239	17.5833	0.55205	7.03333	0.37739			33.76	3.51239	33.76	1.93612	33.76	3.67401	21.1	2.72651	21.1	3.32483	21.1	2.0696	21.1	2.14449			21.1	4.0651	21.1	0.161821
	33.92	3.52893	17.6667	0.55325	7.06667	0.37955			33.92	3.52893	33.92	1.94229	33.92	3.69177	21.2	2.73226	21.2	3.34361	21.2	2.07294	21.2	2.15108			21.2	4.06752	21.2	0.162002
	34.08	3.53719	17.75	0.55471	7.1	0.38147			34.08	3.53719	34.08	1.95063	34.08	3.70927	21.3	2.74057	21.3	3.35978	21.3	2.07661	21.3	2.15836			21.3	4.06913	21.3	0.162203
	34.24	3.54384	17.8333	0.5562	7.13333	0.38395			34.24	3.54384	34.24	1.9586	34.24	3.72699	21.4	2.75139	21.4	3.37688	21.4	2.0807	21.4	2.16561			21.4	4.07182	21.4	0.162361
	34.4	3.55277	17.9167	0.55821	7.16667	0.38573			34.4	3.55277	34.4	1.96744	34.4	3.74488	21.5	2.76104	21.5	3.39256	21.5	2.08457	21.5	2.17309			21.5	4.07326	21.5	0.162412
	34.56	3.56841	18	0.56039	7.2	0.38782			34.56	3.56841	34.56	1.97658	34.56	3.76276	21.6	2.77357	21.6	3.40752	21.6	2.08713	21.6	2.18111			21.6	4.07554	21.6	0.162412
	34.72	3.58701	18.0833	0.56195	7.23333	0.38906			34.72	3.58701	34.72	1.9864	34.72	3.77913	21.7	2.78463	21.7	3.42265	21.7	2.08894	21.7	2.18941			21.7	4.07809	21.7	0.162412
	34.88	3.60701	18.1667	0.56382	7.26667	0.39038			34.88	3.60701	34.88	1.99527	34.88	3.79654	21.8	2.79459	21.8	3.43689	21.8	2.09172	21.8	2.19607			21.8	4.07809	21.8	0.162412
	35.04	3.62529	18.25	0.56569	7.3	0.3914			35.04	3.62529	35.04	2.0052	35.04	3.8136	21.9	2.80491	21.9	3.45291	21.9	2.09596	21.9	2.20462			21.9	4.08064	21.9	0.162412
	35.2	3.64097	18.3333	0.5664	7.33333	0.39227			35.2	3.64097	35.2	2.014	35.2	3.83214	22	2.81457	22	3.46776	22	2.09947	22	2.21273			22	4.08234	22	0.162412
	35.36	3.65596	18.4167	0.56854	7.36667	0.39315			35.36	3.65596	35.36	2.02356	35.36	3.84875	22.1	2.82474	22.1	3.48318	22.1	2.10237	22.1	2.22084			22.1	4.08376	22.1	0.162412
	35.52	3.67438	18.5	0.5703	7.4	0.39415			35.52	3.67438	35.52	2.03244	35.52	3.8652	22.2	2.83499	22.2	3.49865	22.2	2.10529	22.2	2.2283			22.2	4.08561	22.2	0.162636
	35.68	3.6765	18.5833	0.57114	7.43333	0.39475			35.68	3.6765	35.68	2.04097	35.68	3.88245	22.3	2.84581	22.3	3.5122	22.3	2.10917	22.3	2.23493			22.3	4.08717	22.3	0.162795
	35.84	3.68521	18.6667	0.57269	7.46667	0.39552			35.84	3.68521	35.84	2.05062	35.84	3.89961	22.4	2.85603	22.4	3.51759	22.4	2.11175	22.4	2.24345			22.4	4.08873	22.4	0.162976
	36	3.70286	18.75	0.57436	7.5	0.3961			36	3.70286	36	2.05935	36	3.91849	22.5	2.86489	22.5	3.51972	22.5	2.11568	22.5	2.25018			22.5	4.09115	22.5	0.163076
	36.16	3.71973	18.8333	0.57592	7.53333	0.39696			36.16	3.71973	36.16	2.06885	36.16	3.93532	22.6	2.87237	22.6	3.53114	22.6	2.11916	22.6	2.25602			22.6	4.09159	22.6	0.163127
	36.32	3.73912	18.9167	0.5778	7.56667	0.3978			36.32	3.73912	36.32	2.07823	36.32	3.95116	22.7	2.87836	22.7	3.54545	22.7	2.12243	22.7	2.26297			22.7	4.09304	22.7	0.163127
	36.48	3.75898	19	0.57966	7.6	0.39871			36.48	3.75898	36.48	2.0879	36.48	3.96744	22.8	2.88572	22.8	3.56203	22.8	2.12581	22.8	2.27099			22.8	4.09465	22.8	0.163277
	36.64	3.76468	19.0833	0.58038	7.63333	0.39986			36.64	3.76468	36.64	2.09654	36.64	3.98474	22.9	2.89424	22.9	3.5775	22.9	2.12979	22.9	2.27599			22.9	4.09548	22.9	0.163378
	36.8	3.77157	19.1667	0.58251	7.66667	0.40064			36.8	3.77157	36.8	2.10517	36.8	4.00235	23	2.90525	23	3.59376	23	2.13327	23	2.28398			23	4.09694	23	0.163629
	36.96	3.78691	19.25	0.58428	7.7	0.40192			36.96	3.78691	36.96	2.11463	36.96	4.01988	23.1	2.91509	23.1	3.60857	23.1	2.13544	23.1	2.29053			23.1	4.09807	23.1	0.164141
	37.12	3.80453	19.3333	0.58512	7.73333	0.40334			37.12	3.80453	37.12	2.12335	37.12	4.03692	23.2	2.92586	23.2	3.6207	23.2	2.1378	23.2	2.2993			23.2	4.09897	23.2	0.165007
	37.28	3.82357	19.4167	0.58666	7.76667	0.40508			37.28	3.82357	37.28	2.1322	37.28	4.0531	23.3	2.93702	23.3	3.62519	23.3	2.14053	23.3	2.30703			23.3	4.10038	23.3	0.165612
	37.44	3.84147	19.5	0.58834	7.8	0.4056			37.44	3.84147	37.44	2.14216	37.44	4.0705	23.4	2.94641	23.4	3.62678	23.4	2.14388	23.4	2.31509			23.4	4.10244	23.4	0.165913
	37.6	3.85691	19.5833	0.59029	7.83333	0.40765			37.6	3.85691	37.6	2.15105	37.6	4.08772	23.5	2.95645	23.5	3.62875	23.5	2.14597	23.5	2.32346			23.5	4.10415	23.5	0.16639
	37.76	3.87436	19.6667	0.59139	7.86667	0.40947			37.76	3.87436	37.76	2.16082	37.76	4.09876	23.6	2.96661	23.6	3.63885	23.6	2.1488	23.6	2.33075			23.6	4.10532	23.6	0.166691
	37.92	3.89071	19.75	0.59302	7.9	0.41094			37.92	3.89071	37.92	2.16976	37.92	4.11746	23.7	2.97668	23.7	3.65543	23.7	2.15119	23.7	2.33797			23.7	4.10717	23.7	0.167028
	38.08	3.90872	19.8333	0.59477	7.93333	0.41324			38.08	3.90872	38.08	2.17659	38.08	4.13408	23.8	2.98607	23.8	3.67311	23.8	2.15393	23.8	2.34587			23.8	4.10806	23.8	0.167186
	38.24	3.92198	19.9167	0.59597	7.96667	0.41483			38.24	3.92198	38.24	2.18489	38.24	4.15142	23.9	2.99512	23.9	3.68956	23.9	2.15698	23.9	2.35241			23.9	4.10991	23.9	0.167367
	38.4	3.93126	20	0.59729	8	0.41686			38.4	3.93126	38.4	2.19438	38.4	4.16828	24	3.00593	24	3.70402	24	2.16041	24	2.35933			24	4.11119	24	0.167518
	38.56	3.9386	20.0833	0.59861	8.03333	0.41902			38.56	3.9386	38.56	2.20385	38.56	4.18668	24.1	3.01511	24.1	3.71923	24.1	2.16319	24.1	2.36748			24.1	4.11209	24.1	0.16784
	38.72	3.95631	20.1667	0.5995	8.06667	0.42094			38.72	3.95631	38.72	2.21343	38.72	4.20185	24.2	3.0262	24.2	3.7336	24.2	2.16583	24.2	2.37356			24.2	4.11365	24.2	0.168191
	38.88	3.97393	20.25	0.60063	8.1	0.42342			38.88	3.97393	38.88	2.22263	38.88	4.219	24.3	3.03149	24.3	3.7501	24.3	2.16835	24.3	2.38142			24.3	4.11522	24.3	0.168492
	39.04	3.99249	20.3333	0.60192	8.13333	0.4252			39.04	3.99249	39.04	2.23191	39.04	4.23657	24.4	3.03671	24.4	3.76353	24.4	2.17029	24.4	2.38827			24.4	4.11678	24.4	0.168743
	39.2	4.00927	20.4167	0.60267	8.16667	0.42729			39.2	4.00927	39.2	2.24083	39.2	4.24059	24.5	3.04106	24.5	3.77787	24.5	2.17323	24.5	2.39413			24.5	4.11791	24.5	0.169045
	39.36	4.01883	20.5	0.60317	8.2	0.42853			39.36	4.01883	39.36	2.24924	39.36	4.25334	24.6	3.04599	24.6	3.79425	24.6	2.17579	24.6	2.39842			24.6	4.11908	24.6	0.169269
	39.52	4.03569	20.5833	0.60402	8.23333	0.42986			39.52	4.03569	39.52	2.25611	39.52	4.27063	24.7	3.05452	24.7	3.80897	24.7	2.17799	24.7	2.40635			24.7	4.11965	24.7	0.169269
	39.68	4.0544	20.6667	0.60518	8.26667	0.43087			39.68	4.0544	39.68	2.26498	39.68	4.28724	24.8	3.06453	24.8	3.81302	24.8	2.18049	24.8	2.41386			24.8	4.12037	24.8	0.169269
	39.84	4.07178	20.75	0.60546	8.3	0.43175			39.84	4.07178	39.84	2.27255	39.84	4.30441	24.9	3.07394	24.9	3.81461	24.9	2.1823	24.9	2.4218			24.9	4.12122	24.9	0.169269
	40	4.08904	20.8333	0.60596	8.33333	0.43262			40	4.08904	40	2.28244	40	4.32326	25	3.08573	25	3.81561	25	2.18424	25	2.42834			25	4.12179	25	0.169269
	40.16	4.10558	20.9167	0.60658	8.36667	0.43363			40.16	4.10558	40.16	2.29182	40.16	4.33861	25.1	3.09596	25.1	3.81956	25.1	2.18663	25.1	2.4364			25.1	4.12219	25.1	0.169319
	40.32	4.12089	21	0.6069	8.4	0.43422			40.32	4.12089	40.32	2.30151	40.32	4.35475	25.2	3.10571	25.2	3.82453	25.2	2.1888	25.2	2.44457			25.2	4.12375	25.2	0.16957
	40.48	4.13804	21.1667	0.60819	8.43333	0.435			40.48	4.13804	40.48	2.31041	40.48	4.3716	25.3	3.11553	25.3	3.83503	25.3	2.19049	25.3	2.45123			25.3	4.12475	25.3	0.169795
	40.64	4.14398	21.3333	0.60894	8.46667	0.43557			40.64	4.14398	40.64	2.31829	40.64	4.3887	25.4	3.12361	25.4	3.84926	25.4	2.19215	25.4	2.45755			25.4	4.12792	25.4	0.170008
	40.8	4.15331	21.5	0.60944	8.5	0.43643			40.8	4.15331	40.8	2.32783	40.8	4.39814	25.5	3.13442	25.5	3.86691	25.5	2.19401	25.5	2.46477			25.5	4.13431	25.5	0.170167
	40.96	4.17104	21.6667	0.61029	8.53333	0.43727			40.96	4.17104	40.96	2.33652	40.96	4.41399	25.6	3.14376	25.6	3.88281	25.6	2.19594	25.6	2.47279			25.6	4.14008	25.6	0.170279
	41.12	4.18832	21.8333	0.61144	8.56667	0.43818			41.12	4.18832	41.12	2.34491	41.12	4.43164	25.7	3.15395	25.7	3.89591	25.7	2.19824	25.7	2.47872			25.7	4.14753	25.7	0.170634
	41.28	4.20675	22	0.61172	8.6	0.43934			41.28	4.20675	41.28	2.35435	41.28	4.44774	25.8	3.16396	25.8	3.91112	25.8	2.20063	25.8	2.48572			25.8	4.15842	25.8	0.170885
	41.44	4.2245	22.1667	0.61223	8.63333	0.44011			41.44	4.2245	41.44	2.36337	41.44	4.46489	25.9	3.17108	25.9	3.92566	25.9	2.20201	25.9	2.49238			25.9	4.16765	25.9	0.171136
	41.6	4.24115	22.3333	0.61285	8.66667	0.4414			41.6	4.24115	41.6	2.36861	41.6	4.48131	26	3.17946	26	3.93917	26	2.20342	26	2.49948			26	4.17552	26	0.171387
	41.76	4.2563	22.5	0.61316	8.7	0.44282			41.76	4.2563	41.76	2.36928	41.76	4.49806	26.1	3.18811	26.1	3.95234	26.1	2.20496	26.1	2.50548			26.1	4.18241	26.1	0.171705
	41.92	4.27112	22.6667	0.61786	8.73333	0.44455			41.92	4.27112	41.92	2.3704	41.92	4.51416	26.2	3.19687	26.2	3.96857	26.2	2.20645	26.2	2.51281			26.2	4.18985	26.2	0.171864
	42.08	4.28898	22.8333	0.62379	8.76667	0.44507			42.08	4.28898	42.08	2.37116	42.08	4.5314	26.3	3.20439	26.3	3.98291	26.3	2.20814	26.3	2.51933			26.3	4.19552	26.3	0.171964
	42.24	4.3049	23	0.62945	8.8	0.44713			42.24	4.3049	42.24	2.37249	42.24	4.53281	26.4	3.20837	26.4	3.99518	26.4	2.21011	26.4	2.52472			26.4	4.20105	26.4	0.171964
	42.4	4.32206	23.1667	0.63639	8.83333	0.44895			42.4	4.32206	42.4	2.37502	42.4	4.53826	26.5	3.21242	26.5	4.00739	26.5	2.21189	26.5	2.53149			26.5	4.20605	26.5	0.172115
	42.56	4.33921	23.3333	0.64268	8.86667	0.45041			42.56	4.33921	42.56	2.3786	42.56	4.55014	26.6	3.21537	26.6	4.01411	26.6	2.21418	26.6	2.53816			26.6	4.21171	26.6	0.172115
	42.72	4.35649	23.5	0.64934	8.9	0.45157			42.72	4.35649	42.72	2.38476	42.72	4.56631	26.7	3.22247	26.7	4.01651	26.7	2.21603	26.7	2.54505			26.7	4.21614	26.7	0.172322
	42.88	4.37325	23.6667	0.65548	8.93333	0.45361			42.88	4.37325	42.88	2.39283	42.88	4.58432	26.8	3.22955	26.8	4.01965	26.8	2.21798	26.8	2.55061			26.8	4.22155	26.8	0.172472
	43.04	4.38798	23.8333	0.66143	8.96667	0.45477			43.04	4.38798	43.04	2.40289	43.04	4.60095	26.9	3.23913	26.9	4.02796	26.9	2.21967	26.9	2.55727			26.9	4.22631	26.9	0.172728
	43.2	4.40344	24	0.66657	9	0.4565			43.2	4.40344	43.2	2.41148	43.2	4.61623	27	3.24877	27	4.04264	27	2.22072	27	2.56336			27	4.23052	27	0.172778
	43.36	4.42036	24.1667	0.66917	9.03333	0.45837			43.36	4.42036	43.36	2.4218	43.36	4.62996	27.1	3.26034	27.1	4.05905	27.1	2.22231	27.1	2.56778			27.1	4.23674	27.1	0.172891
	43.52	4.43497	24.3333	0.67298	9.06667	0.45956			43.52	4.43497	43.52	2.43076	43.52	4.64267	27.2	3.2706	27.2	4.07393	27.2	2.22417	27.2	2.57386			27.2	4.24047	27.2	0.172941
	43.68	4.45229	24.5	0.67674	9.1	0.46097			43.68	4.45229	43.68	2.4409	43.68	4.6596	27.3	3.27827	27.3	4.0889	27.3	2.22559	27.3	2.58336			27.3	4.24473	27.3	0.173053
	43.84	4.46843	24.6667	0.68199	9.13333	0.46239			43.84	4.46843	43.84	2.44985	43.84	4.67449	27.4	3.28738	27.4	4.10227	27.4	2.22673	27.4	2.58959			27.4	4.24973	27.4	0.173304
	44	4.48538	24.8333	0.6865	9.16667	0.46375			44	4.48538	44	2.4592	44	4.69178	27.5	3.2967	27.5	4.11799	27.5	2.22827	27.5	2.59551			27.5	4.25424	27.5	0.173641
	44.16	4.49974	25	0.69123	9.2	0.46549			44.16	4.49974	44.16	2.46886	44.16	4.70775	27.6	3.3054	27.6	4.13105	27.6	2.22951	27.6	2.60118			27.6	4.25934	27.6	0.173691
	44.32	4.51634	25.1667	0.69617	9.23333	0.46654			44.32	4.51634	44.32	2.47749	44.32	4.72326	27.7	3.31428	27.7	4.14463	27.7	2.23049	27.7	2.61055			27.7	4.26284	27.7	0.173898
	44.48	4.53197	25.3333	0.70162	9.26667	0.46745			44.48	4.53197	44.48	2.48652	44.48	4.74079	27.8	3.32271	27.8	4.15909	27.8	2.23169	27.8	2.61833			27.8	4.26785	27.8	0.174347
	44.64	4.54665	25.5	0.70759	9.3	0.46836			44.64	4.54665	44.64	2.49573	44.64	4.75801	27.9	3.33204	27.9	4.17227	27.9	2.23327	27.9	2.62455			27.9	4.27203	27.9	0.174598
	44.8	4.55897	25.6667	0.71409	9.33333	0.46994			44.8	4.55897	44.8	2.5037	44.8	4.77098	28	3.34077	28	4.18556	28	2.23438	28	2.6317			28	4.2766	28	0.175253
	44.96	4.56049	25.8333	0.72095	9.36667	0.47138			44.96	4.56049	44.96	2.51194	44.96	4.78026	28.1	3.34831	28.1	4.19917	28.1	2.23536	28.1	2.6377			28.1	4.28047	28.1	0.175882
	45.12	4.56079	26	0.72777	9.4	0.47229			45.12	4.56079	45.12	2.51819	45.12	4.78827	28.2	3.35814	28.2	4.21017	28.2	2.23624	28.2	2.64452			28.2	4.28458	28.2	0.176455
	45.28	4.56193	26.1667	0.73434	9.43333	0.4732			45.28	4.56193	45.28	2.52575	45.28	4.80473	28.3	3.36647	28.3	4.22452	28.3	2.23756	28.3	2.64998			28.3	4.28814	28.3	0.177138
	45.44	4.57117	26.3333	0.74122	9.46667	0.47465			45.44	4.57117	45.44	2.53554	45.44	4.82114	28.4	3.37611	28.4	4.23843	28.4	2.23812	28.4	2.65613			28.4	4.29209	28.4	0.177642
	45.6	4.5892	26.5	0.74742	9.5	0.47583			45.6	4.5892	45.6	2.54362	45.6	4.83863	28.5	3.38278	28.5	4.25203	28.5	2.23951	28.5	2.66079			28.5	4.2957	28.5	0.177793
	45.76	4.60636	26.6667	0.75385	9.53333	0.47702			45.76	4.60636	45.76	2.55349	45.76	4.8556	28.6	3.38707	28.6	4.26673	28.6	2.2397	28.6	2.66718			28.6	4.29894	28.6	0.177793
	45.92	4.62382	26.8333	0.76007	9.56667	0.47818			45.92	4.62382	45.92	2.56232	45.92	4.87167	28.7	3.39021	28.7	4.27644	28.7	2.24069	28.7	2.67443			28.7	4.30283	28.7	0.177843
	46.08	4.63983	27	0.76609	9.6	0.48005			46.08	4.63983	46.08	2.57145	46.08	4.88331	28.8	3.39412	28.8	4.27951	28.8	2.24069	28.8	2.68124			28.8	4.30785	28.8	0.177943
	46.24	4.64353	27.1667	0.77242	9.63333	0.48155			46.24	4.64353	46.24	2.58058	46.24	4.89568	28.9	3.39931	28.9	4.2816	28.9	2.24139	28.9	2.68634			28.9	4.31086	28.9	0.178094
	46.4	4.65186	27.3333	0.77905	9.66667	0.48361			46.4	4.65186	46.4	2.59047	46.4	4.91328	29	3.40515	29	4.2816	29	2.24223	29	2.69216			29	4.31369	29	0.178295
	46.56	4.66743	27.5	0.78506	9.7	0.48548			46.56	4.66743	46.56	2.59928	46.56	4.9276	29.1	3.41192	29.1	4.28215	29.1	2.2425	29.1	2.69793			29.1	4.31715	29.1	0.178395
	46.72	4.68564	27.6667	0.79117	9.73333	0.48748			46.72	4.68564	46.72	2.60726	46.72	4.94466	29.2	3.42119	29.2	4.28369	29.2	2.24349	29.2	2.70493			29.2	4.32128	29.2	0.178446
	46.88	4.70497	27.8333	0.79788	9.76667	0.48999			46.88	4.70497	46.88	2.61647	46.88	4.96275	29.3	3.43101	29.3	4.29259	29.3	2.24349	29.3	2.71057			29.3	4.3247	29.3	0.178653
	47.04	4.72161	28	0.80398	9.8	0.49194			47.04	4.72161	47.04	2.62389	47.04	4.97933	29.4	3.44171	29.4	4.30859	29.4	2.24393	29.4	2.71633			29.4	4.32727	29.4	0.178703
	47.2	4.73089	28.1667	0.81008	9.83333	0.49395			47.2	4.73089	47.2	2.63209	47.2	4.99371	29.5	3.45096	29.5	4.32593	29.5	2.24452	29.5	2.72325			29.5	4.33015	29.5	0.178753
	47.36	4.74602	28.3333	0.8171	9.86667	0.49626			47.36	4.74602	47.36	2.63804	47.36	5.00981	29.6	3.45868	29.6	4.34129	29.6	2.24491	29.6	2.73006			29.6	4.33244	29.6	0.179004
	47.52	4.76469	28.5	0.82339	9.9	0.49742			47.52	4.76469	47.52	2.64547	47.52	5.0258	29.7	3.46821	29.7	4.355	29.7	2.24579	29.7	2.73447			29.7	4.33622	29.7	0.179418
	47.68	4.78303	28.6667	0.83006	9.93333	0.49946			47.68	4.78303	47.68	2.65453	47.68	5.04308	29.8	3.47679	29.8	4.36766	29.8	2.24579	29.8	2.74088			29.8	4.33875	29.8	0.180623
	47.84	4.79919	28.8333	0.83664	9.96667	0.50061			47.84	4.79919	47.84	2.66342	47.84	5.05952	29.9	3.48545	29.9	4.38064	29.9	2.24579	29.9	2.74702			29.9	4.34103	29.9	0.181226
	48	4.81376	29	0.84305	10	0.50235			48	4.81376	48	2.67402	48	5.07711	30	3.49237	30	4.39535	30	2.24598	30	2.75393			30	4.34364	30	0.182029
	48.16	4.82988	29.1667	0.84939	10.0333	0.50422			48.16	4.82988	48.16	2.68368	48.16	5.09162	30.1	3.50002	30.1	4.40828	30.1	2.24638	30.1	2.75906			30.1	4.34643	30.1	0.18223
	48.32	4.84647	29.3333	0.8559	10.0667	0.50541			48.32	4.84647	48.32	2.69252	48.32	5.10803	30.2	3.50906	30.2	4.4212	30.2	2.24666	30.2	2.76264			30.2	4.34765	30.2	0.183033
	48.48	4.86239	29.5	0.86226	10.1	0.50682			48.48	4.86239	48.48	2.7019	48.48	5.12493	30.3	3.51631	30.3	4.43307	30.3	2.24666	30.3	2.76689			30.3	4.34993	30.3	0.183435
	48.64	4.87702	29.6667	0.86868	10.1333	0.50824			48.64	4.87702	48.64	2.71034	48.64	5.14055	30.4	3.52453	30.4	4.44008	30.4	2.24666	30.4	2.77065			30.4	4.3519	30.4	0.183435
	48.8	4.89189	29.8333	0.87513	10.1667	0.5096			48.8	4.89189	48.8	2.71847	48.8	5.15792	30.5	3.53326	30.5	4.44194	30.5	2.24666	30.5	2.7778			30.5	4.35352	30.5	0.183435
	48.96	4.91033	30	0.88175	10.2	0.51134			48.96	4.91033	48.96	2.72699	48.96	5.17425	30.6	3.54045	30.6	4.44253	30.6	2.24685	30.6	2.78342			30.6	4.35513	30.6	0.183435
	49.12	4.92607	30.1667	0.88875	10.2333	0.51239			49.12	4.92607	49.12	2.73621	49.12	5.18891	30.7	3.54906	30.7	4.44675	30.7	2.24724	30.7	2.7903			30.7	4.35754	30.7	0.183435
	49.28	4.94141	30.3333	0.8952	10.2667	0.5133			49.28	4.94141	49.28	2.74443	49.28	5.20324	30.8	3.55621	30.8	4.45977	30.8	2.24744	30.8	2.79625			30.8	4.35996	30.8	0.183435
	49.44	4.9563	30.5	0.90198	10.3	0.5142			49.44	4.9563	49.44	2.75117	49.44	5.21911	30.9	3.56017	30.9	4.47511	30.9	2.24744	30.9	2.80209			30.9	4.36152	30.9	0.183435
	49.6	4.97213	30.6667	0.90823	10.3333	0.51579			49.6	4.97213	49.6	2.75382	49.6	5.23589	31	3.56275	31	4.4896	31	2.24744	31	2.80754			31	4.36413	31	0.183435
	49.76	4.98774	30.8333	0.91522	10.3667	0.51723			49.76	4.98774	49.76	2.75445	49.76	5.25421	31.1	3.56533	31.1	4.50297	31.1	2.24744	31.1	2.81371			31.1	4.36503	31.1	0.184159
	49.92	4.997	31	0.92215	10.4	0.51814			49.92	4.997	49.92	2.75617	49.92	5.2707	31.2	3.56834	31.2	4.51644	31.2	2.24806	31.2	2.82043			31.2	4.36637	31.2	0.184443
	50.08	4.99848	31.1667	0.92827	10.4333	0.51905			50.08	4.99848	50.08	2.75852	50.08	5.28753	31.3	3.57145	31.3	4.52942	31.3	2.24845	31.3	2.82553			31.3	4.36808	31.3	0.185078
	50.24	5.00468	31.3333	0.93455	10.4667	0.52049			50.24	5.00468	50.24	2.76016	50.24	5.30276	31.4	3.57561	31.4	4.54251	31.4	2.24865	31.4	2.83208			31.4	4.36954	31.4	0.185078
	50.4	5.01798	31.5	0.94137	10.5	0.52168			50.4	5.01798	50.4	2.7644	50.4	5.31674	31.5	3.58255	31.5	4.55469	31.5	2.24865	31.5	2.83816			31.5	4.37094	31.5	0.185078
	50.56	5.03594	31.6667	0.94837	10.5333	0.52287			50.56	5.03594	50.56	2.77065	50.56	5.33276	31.6	3.59186	31.6	4.56101	31.6	2.24865	31.6	2.84321			31.6	4.37279	31.6	0.185078
	50.72	5.05268	31.8333	0.95482	10.5667	0.52402			50.72	5.05268	50.72	2.77996	50.72	5.34892	31.7	3.60089	31.7	4.56121	31.7	2.24865	31.7	2.85002			31.7	4.37339	31.7	0.185279
	50.88	5.06274	32	0.9616	10.6	0.5259			50.88	5.06274	50.88	2.78772	50.88	5.36685	31.8	3.61078	31.8	4.56688	31.8	2.24865	31.8	2.85575			31.8	4.37402	31.8	0.185279
	51.04	5.06976	32.1667	0.96785	10.6333	0.5274			51.04	5.06976	51.04	2.79627	51.04	5.38148	31.9	3.61927	31.9	4.57823	31.9	2.24865	31.9	2.86139			31.9	4.3751	31.9	0.185279
	51.2	5.08519	32.3333	0.97484	10.6667	0.52946			51.2	5.08519	51.2	2.8067	51.2	5.39736	32	3.62816	32	4.59131	32	2.24865	32	2.86686			32	4.3755	32	0.185563
	51.36	5.10143	32.5	0.98177	10.7	0.53133			51.36	5.10143	51.36	2.81403	51.36	5.41386	32.1	3.63669	32.1	4.60349	32.1	2.24865	32.1	2.8717			32.1	4.3757	32.1	0.185563
	51.52	5.11922	32.6667	0.98789	10.7333	0.53333			51.52	5.11922	51.52	2.82461	51.52	5.43133	32.2	3.64354	32.2	4.61716	32.2	2.24865	32.2	2.87779			32.2	4.3757	32.2	0.185965
	51.68	5.13683	32.8333	0.99417	10.7667	0.53584			51.68	5.13683	51.68	2.8332	51.68	5.44262	32.3	3.65119	32.3	4.63176	32.3	2.24865	32.3	2.88361			32.3	4.3757	32.3	0.185965
	51.84	5.14568	33	1.00099	10.8	0.53779			51.84	5.14568	51.84	2.8423	51.84	5.4572	32.4	3.65927	32.4	4.64424	32.4	2.24865	32.4	2.88971			32.4	4.3757	32.4	0.186165
	52	5.14933	33.1667	1.0074	10.8333	0.53979			52	5.14933	52	2.85263	52	5.4743	32.5	3.66595	32.5	4.65716	32.5	2.24865	32.5	2.89625			32.5	4.3757	32.5	0.186165
	52.16	5.16346	33.3333	1.01321	10.8667	0.54211			52.16	5.16346	52.16	2.86213	52.16	5.49062	32.6	3.67445	32.6	4.66867	32.6	2.24909	32.6	2.90154			32.6	4.3757	32.6	0.186165
	52.32	5.17964	33.5	1.02053	10.9	0.54315			52.32	5.17964	52.32	2.87254	52.32	5.50772	32.7	3.68223	32.7	4.68146	32.7	2.24909	32.7	2.90636			32.7	4.3757	32.7	0.186366
	52.48	5.19827	33.6667	1.02657	10.9333	0.54462			52.48	5.19827	52.48	2.88135	52.48	5.5223	32.8	3.68947	32.8	4.69313	32.8	2.24909	32.8	2.91123			32.8	4.3757	32.8	0.186969
	52.64	5.21607	33.8333	1.03314	10.9667	0.54584			52.64	5.21607	52.64	2.88894	52.64	5.53813	32.9	3.69795	32.9	4.70606	32.9	2.24909	32.9	2.91764			32.9	4.3757	32.9	0.187693
	52.8	5.23134	34	1.03849	11	0.5468			52.8	5.23134	52.8	2.89731	52.8	5.55565	33	3.70434	33	4.71959	33	2.24909	33	2.92373			33	4.3757	33	0.188521
	52.96	5.24534	34.1667	1.04508	11.0333	0.54782			52.96	5.24534	52.96	2.90278	52.96	5.57112	33.1	3.71208	33.1	4.7293	33.1	2.24948	33.1	2.92899			33.1	4.3757	33.1	0.189156
	53.12	5.26091	34.3333	1.05103	11.0667	0.54917			53.12	5.26091	53.12	2.91272	53.12	5.58452	33.2	3.7196	33.2	4.73794	33.2	2.24968	33.2	2.93229			33.2	4.3757	33.2	0.189791
	53.28	5.27731	34.5	1.05696	11.1	0.55041			53.28	5.27731	53.28	2.91999	53.28	5.58851	33.3	3.72745	33.3	4.73856	33.3	2.24968	33.3	2.93884			33.3	4.3757	33.3	0.189992
	53.44	5.2937	34.6667	1.06289	11.1333	0.55202			53.44	5.2937	53.44	2.92815	53.44	5.5967	33.4	3.73448	33.4	4.73995	33.4	2.24968	33.4	2.94429			33.4	4.3757	33.4	0.189992
	53.6	5.30819	34.8333	1.06912	11.1667	0.55216			53.6	5.30819	53.6	2.937	53.6	5.61139	33.5	3.7426	33.5	4.74704	33.5	2.24968	33.5	2.94951			33.5	4.3757	33.5	0.189992
	53.76	5.32308	35	1.07509	11.2	0.55293			53.76	5.32308	53.76	2.94711	53.76	5.62794	33.6	3.74882	33.6	4.7599	33.6	2.24968	33.6	2.95461			33.6	4.3759	33.6	0.189992
	53.92	5.33956	35.1667	1.08055	11.2333	0.55435			53.92	5.33956	53.92	2.95829	53.92	5.6443	33.7	3.75201	33.7	4.77037	33.7	2.25051	33.7	2.96206			33.7	4.3759	33.7	0.189992
	54.08	5.35418	35.3333	1.08674	11.2667	0.55577			54.08	5.35418	54.08	2.96492	54.08	5.66065	33.8	3.75355	33.8	4.78424	33.8	2.25095	33.8	2.9678			33.8	4.37698	33.8	0.190193
	54.24	5.37044	35.5	1.09308	11.3	0.55649			54.24	5.37044	54.24	2.97395	54.24	5.67774	33.9	3.75494	33.9	4.79628	33.9	2.25095	33.9	2.97173			33.9	4.37698	33.9	0.190477
	54.4	5.38452	35.6667	1.09811	11.3333	0.5579			54.4	5.38452	54.4	2.98357	54.4	5.69269	34	3.75575	34	4.80914	34	2.25095	34	2.9768			34	4.37698	34	0.190477
	54.56	5.40197	35.8333	1.10459	11.3667	0.55906			54.56	5.40197	54.56	2.99119	54.56	5.70444	34.1	3.7578	34.1	4.82152	34.1	2.25095	34.1	2.98263			34.1	4.37698	34.1	0.190477
	54.72	5.41762	36	1.10945	11.4	0.56074			54.72	5.41762	54.72	3.00085	54.72	5.71958	34.2	3.76044	34.2	4.83355	34.2	2.25095	34.2	2.98786			34.2	4.37698	34.2	0.190926
	54.88	5.4312	36.1667	1.1148	11.4333	0.56176			54.88	5.4312	54.88	3.00871	54.88	5.73548	34.3	3.76532	34.3	4.84462	34.3	2.25095	34.3	2.99343			34.3	4.37698	34.3	0.190926
	55.04	5.44756	36.3333	1.12083	11.4667	0.5632			55.04	5.44756	55.04	3.01785	55.04	5.7532	34.4	3.77131	34.4	4.85244	34.4	2.25095	34.4	2.99731			34.4	4.37698	34.4	0.191337
	55.2	5.46194	36.5	1.12681	11.5	0.56449			55.2	5.46194	55.2	3.02669	55.2	5.7688	34.5	3.77758	34.5	4.8553	34.5	2.25095	34.5	3.00332			34.5	4.37698	34.5	0.191505
	55.36	5.47154	36.6667	1.13213	11.5333	0.56608			55.36	5.47154	55.36	3.0341	55.36	5.78512	34.6	3.78505	34.6	4.85592			34.6	3.01023			34.6	4.37698	34.6	0.191674
	55.52	5.48022	36.8333	1.13787	11.5667	0.56738			55.52	5.48022	55.52	3.03781	55.52	5.80123	34.7	3.79515	34.7	4.85822			34.7	3.01579			34.7	4.37698	34.7	0.19181
	55.68	5.48448	37	1.14352	11.6	0.56897			55.68	5.48448	55.68	3.04113	55.68	5.81721	34.8	3.80383	34.8	4.86797			34.8	3.02183			34.8	4.37761	34.8	0.191978
	55.84	5.49429	37.1667	1.14925	11.6333	0.57027			55.84	5.49429	55.84	3.04422	55.84	5.83446	34.9	3.81112	34.9	4.88093			34.9	3.02725			34.9	4.37761	34.9	0.192129
	56	5.51201	37.3333	1.15513	11.6667	0.57186			56	5.51201	56	3.05056	56	5.84263	35	3.81957	35	4.89525			35	3.03168			35	4.37761	35	0.192317
	56.16	5.52921	37.5	1.16057	11.7	0.57302			56.16	5.52921	56.16	3.05784	56.16	5.85752	35.1	3.82755	35.1	4.90756			35.1	3.03765			35.1	4.37761	35.1	0.192505
	56.32	5.54625	37.6667	1.16584	11.7333	0.57446			56.32	5.54625	56.32	3.0654	56.32	5.87401	35.2	3.834	35.2	4.91984			35.2	3.04294			35.2	4.37761	35.2	0.192618
	56.48	5.56111	37.8333	1.17023	11.7667	0.57578			56.48	5.56111	56.48	3.0737	56.48	5.89033	35.3	3.84213	35.3	4.93289			35.3	3.04883			35.3	4.37761	35.3	0.192618
	56.64	5.56941	38	1.17448	11.8	0.57708			56.64	5.56941	56.64	3.08243	56.64	5.90607	35.4	3.84794	35.4	4.94522			35.4	3.05356			35.4	4.37761	35.4	0.192694
	56.8	5.57235	38.1667	1.17843	11.8333	0.57855			56.8	5.57235	56.8	3.09299	56.8	5.92064	35.5	3.85515	35.5	4.95709			35.5	3.05812			35.5	4.37761	35.5	0.192769
	56.96	5.58478	38.3333	1.18205	11.8667	0.58002			56.96	5.58478	56.96	3.10144	56.96	5.93805	35.6	3.86175	35.6	4.96703			35.6	3.06485			35.6	4.37761	35.6	0.192807
	57.12	5.60105	38.5	1.18389	11.9	0.58162			57.12	5.60105	57.12	3.10929	57.12	5.95359	35.7	3.86694	35.7	4.98006			35.7	3.06961			35.7	4.37761	35.7	0.192919
	57.28	5.61839	38.6667	1.18532	11.9333	0.58342			57.28	5.61839	57.28	3.11831	57.28	5.97058	35.8	3.87377	35.8	4.99054			35.8	3.0752			35.8	4.37761	35.8	0.192995
	57.44	5.63667	38.8333	1.1863	11.9667	0.58444			57.44	5.63667	57.44	3.12748	57.44	5.98595	35.9	3.88085	35.9	5.00112			35.9	3.08059			35.9	4.37761	35.9	0.193131
	57.6	5.6559	39	1.18834	12	0.5858			57.6	5.6559	57.6	3.13644	57.6	6.00204	36	3.88718	36	5.01404			36	3.08601			36	4.37781	36	0.193215
	57.76	5.67125	39.1667	1.19128	12.0333	0.58735			57.76	5.67125	57.76	3.14443	57.76	6.01812	36.1	3.89296	36.1	5.0217			36.1	3.09023			36.1	4.37781	36.1	0.193252
	57.92	5.68643	39.3333	1.19566	12.0667	0.58851			57.92	5.68643	57.92	3.15307	57.92	6.03383	36.2	3.90011	36.2	5.02684			36.2	3.09484			36.2	4.37781	36.2	0.193328
	58.08	5.69961	39.5	1.20119	12.1	0.58987			58.08	5.69961	58.08	3.16126	58.08	6.04937	36.3	3.90708	36.3	5.02825			36.3	3.09941			36.3	4.37781	36.3	0.193434
	58.24	5.71599	39.6667	1.20641	12.1333	0.59092			58.24	5.71599	58.24	3.16378	58.24	6.06248	36.4	3.91375	36.4	5.03071			36.4	3.10463			36.4	4.37781	36.4	0.193488
	58.4	5.73105	39.8333	1.21074	12.1667	0.59227			58.4	5.73105	58.4	3.16772	58.4	6.07877	36.5	3.91947	36.5	5.03995			36.5	3.10958			36.5	4.37781	36.5	0.193563
	58.56	5.74942	40	1.21507	12.2	0.59401			58.56	5.74942	58.56	3.17218	58.56	6.09507	36.6	3.92606	36.6	5.04923			36.6	3.11471			36.6	4.37781	36.6	0.193713
	58.72	5.7543	40.1667	1.22014	12.2333	0.59529			58.72	5.7543	58.72	3.17677	58.72	6.11122	36.7	3.93168	36.7	5.05917			36.7	3.12065			36.7	4.37781	36.7	0.193905
	58.88	5.76026	40.3333	1.22588	12.2667	0.59651			58.88	5.76026	58.88	3.18419	58.88	6.12648	36.8	3.93561	36.8	5.07223			36.8	3.12441			36.8	4.37781	36.8	0.193943
	59.04	5.77424	40.5	1.23281	12.3	0.59784			59.04	5.77424	59.04	3.19279	59.04	6.14274	36.9	3.93601	36.9	5.08356			36.9	3.12934			36.9	4.37781	36.9	0.194079
	59.2	5.79135	40.6667	1.24089	12.3333	0.59913			59.2	5.79135	59.2	3.2023	59.2	6.15823	37	3.93715	37	5.09457			37	3.13512			37	4.37781	37	0.19432
	59.36	5.80792	40.8333	1.24898	12.3667	0.60055			59.36	5.80792	59.36	3.21098	59.36	6.17469	37.1	3.93884	37.1	5.10702			37.1	3.1394			37.1	4.37781	37.1	0.194624
	59.52	5.82471	41	1.258	12.4	0.60208			59.52	5.82471	59.52	3.22027	59.52	6.19014	37.2	3.93924	37.2	5.11912			37.2	3.14464			37.2	4.37801	37.2	0.194837
	59.68	5.83896	41.1667	1.26669	12.4333	0.60372			59.68	5.83896	59.68	3.22974	59.68	6.19612	37.3	3.94011	37.3	5.12979			37.3	3.15034			37.3	4.37801	37.3	0.194996
	59.84	5.85289	41.3333	1.27563	12.4667	0.60473			59.84	5.85289	59.84	3.23835	59.84	6.20928	37.4	3.94197	37.4	5.14152			37.4	3.15402			37.4	4.37841	37.4	0.195188
	60	5.86119	41.5	1.28476	12.5	0.60583			60	5.86119	60	3.24725	60	6.22536	37.5	3.94372	37.5	5.15153			37.5	3.16015			37.5	4.37841	37.5	0.195308
	60.16	5.87204	41.6667	1.29399	12.5333	0.60718			60.16	5.87204	60.16	3.25564	60.16	6.23988	37.6	3.94629	37.6	5.16325			37.6	3.16571			37.6	4.37841	37.6	0.195345
	60.32	5.88606	41.8333	1.30384	12.5667	0.60854			60.32	5.88606	60.32	3.26319	60.32	6.25513	37.7	3.95026	37.7	5.17283			37.7	3.16941			37.7	4.37841	37.7	0.195345
	60.48	5.90149	42	1.31228	12.6	0.6101			60.48	5.90149	60.48	3.26657	60.48	6.27142	37.8	3.95597	37.8	5.17661			37.8	3.17558			37.8	4.37841	37.8	0.195583
	60.64	5.9185	42.1667	1.31984	12.6333	0.61151			60.64	5.9185	60.64	3.27004	60.64	6.28685	37.9	3.962	37.9	5.17731			37.9	3.18054			37.9	4.37841	37.9	0.195719
	60.8	5.93746	42.3333	1.32578	12.6667	0.61295			60.8	5.93746	60.8	3.2723	60.8	6.30272	38	3.96998	38	5.17843			38	3.1853			38	4.37841	38	0.195719
	60.96	5.95327	42.5	1.33194	12.7	0.61431			60.96	5.95327	60.96	3.27587	60.96	6.31698	38.1	3.97745	38.1	5.1842			38.1	3.19077			38.1	4.37841	38.1	0.195719
	61.12	5.96162	42.6667	1.33977	12.7333	0.61579			61.12	5.96162	61.12	3.28001	61.12	6.33258	38.2	3.98535	38.2	5.1959			38.2	3.19678			38.2	4.37841	38.2	0.195719
	61.28	5.96712	42.8333	1.34746	12.7667	0.61715			61.28	5.96712	61.28	3.2861	61.28	6.34891	38.3	3.99392	38.3	5.20727			38.3	3.20251			38.3	4.37841	38.3	0.195719
	61.44	5.97899	43	1.35577	12.8	0.61902			61.44	5.97899	61.44	3.29366	61.44	6.36468	38.4	4.00162	38.4	5.2198			38.4	3.20834			38.4	4.37861	38.4	0.195719
	61.6	5.99426	43.1667	1.36506	12.8333	0.62034			61.6	5.99426	61.6	3.30226	61.6	6.3814	38.5	4.00848	38.5	5.23162			38.5	3.2131			38.5	4.37861	38.5	0.195719
	61.76	6.01273	43.3333	1.37271	12.8667	0.62185			61.76	6.01273	61.76	3.31262	61.76	6.39593	38.6	4.0142	38.6	5.24374			38.6	3.21911			38.6	4.37861	38.6	0.195911
	61.92	6.0289	43.5	1.38182	12.9	0.62307			61.92	6.0289	61.92	3.32145	61.92	6.41076	38.7	4.02168	38.7	5.25424			38.7	3.22421			38.7	4.37861	38.7	0.196066
	62.08	6.04445	43.6667	1.38939	12.9333	0.62535			62.08	6.04445	62.08	3.33158	62.08	6.42492	38.8	4.02759	38.8	5.26579			38.8	3.22919			38.8	4.37861	38.8	0.196104
	62.24	6.05844	43.8333	1.39533	12.9667	0.62685			62.24	6.05844	62.24	3.33927	62.24	6.44072	38.9	4.0335	38.9	5.27528			38.9	3.23441			38.9	4.37861	38.9	0.196179
	62.4	6.07357	44	1.40148	13	0.628			62.4	6.07357	62.4	3.34822	62.4	6.45584	39	4.03947	39	5.28532			39	3.23942			39	4.37861	39	0.196217
	62.56	6.0872	44.1667	1.40932	13.0333	0.62936			62.56	6.0872	62.56	3.35718	62.56	6.47106	39.1	4.04572	39.1	5.29692			39.1	3.24444			39.1	4.37861	39.1	0.19633
	62.72	6.09744	44.3333	1.417	13.0667	0.63066			62.72	6.09744	62.72	3.36573	62.72	6.4868	39.2	4.05211	39.2	5.3079			39.2	3.24925			39.2	4.37861	39.2	0.196405
	62.88	6.11355	44.5	1.42532	13.1	0.63196			62.88	6.11355	62.88	3.37411	62.88	6.50155	39.3	4.05716	39.3	5.31811			39.3	3.25486			39.3	4.37861	39.3	0.196512
	63.04	6.12754	44.6667	1.4346	13.1333	0.63297			63.04	6.12754	63.04	3.38379	63.04	6.5148	39.4	4.06267	39.4	5.32917			39.4	3.26007			39.4	4.37861	39.4	0.196662
	63.2	6.14188	44.8333	1.44226	13.1667	0.63485			63.2	6.14188	63.2	3.39113	63.2	6.52993	39.5	4.06949	39.5	5.33861			39.5	3.26428			39.5	4.37861	39.5	0.196901
	63.36	6.15675	45	1.45137	13.2	0.63646			63.36	6.15675	63.36	3.40006	63.36	6.54543	39.6	4.07565	39.6	5.34868			39.6	3.26789					39.6	0.197069
	63.52	6.17009	45.1667	1.45908	13.2333	0.63776			63.52	6.17009	63.52	3.40936	63.52	6.56251	39.7	4.08172	39.7	5.35087			39.7	3.27264					39.7	0.197069
	63.68	6.18462	45.3333	1.4675	13.2667	0.63906			63.68	6.18462	63.68	3.41799	63.68	6.57945	39.8	4.08752	39.8	5.3517			39.8	3.27748					39.8	0.197144
	63.84	6.19293	45.5	1.47496	13.3	0.64074			63.84	6.19293	63.84	3.42634	63.84	6.59212	39.9	4.0935	39.9	5.35748			39.9	3.28249					39.9	0.197263
	64	6.2015	45.6667	1.48307	13.3333	0.64229			64	6.2015	64	3.43425	64	6.60738	40	4.09928	40	5.36713			40	3.28618					40	0.197301
	64.16	6.21044	45.8333	1.49147	13.3667	0.64429			64.16	6.21044	64.16	3.44407	64.16	6.62346	40.1	4.10447	40.1	5.37724			40.1	3.29219					40.1	0.197385
	64.32	6.21256	46	1.49993	13.4	0.64545			64.32	6.21256	64.32	3.45135	64.32	6.6393	40.2	4.10965	40.2	5.38926			40.2	3.29593					40.2	0.197423
	64.48	6.227	46.1667	1.50866	13.4333	0.64673			64.48	6.227	64.48	3.46058	64.48	6.65497	40.3	4.11625	40.3	5.40046			40.3	3.29961					40.3	0.197423
	64.64	6.24334	46.3333	1.51685	13.4667	0.64909			64.64	6.24334	64.64	3.4692	64.64	6.66981	40.4	4.12165	40.4	5.41148			40.4	3.30531					40.4	0.197461
	64.8	6.26039	46.5	1.52526	13.5	0.65031			64.8	6.26039	64.8	3.47729	64.8	6.68456	40.5	4.12297	40.5	5.42143			40.5	3.30956					40.5	0.197545
	64.96	6.27752	46.6667	1.53346	13.5333	0.65192			64.96	6.27752	64.96	3.48515	64.96	6.70046	40.6	4.1234	40.6	5.43115			40.6	3.31497					40.6	0.197839
	65.12	6.29209	46.8333	1.54208	13.5667	0.65406			65.12	6.29209	65.12	3.49211	65.12	6.7115	40.7	4.12403	40.7	5.44106			40.7	3.31817					40.7	0.197877
	65.28	6.3079	47	1.55059	13.6	0.65547			65.28	6.3079	65.28	3.50038	65.28	6.72477	40.8	4.12442	40.8	5.45078			40.8	3.32324					40.8	0.197996
	65.44	6.32176	47.1667	1.55835	13.6333	0.65761			65.44	6.32176	65.44	3.5093	65.44	6.74177	40.9	4.12442	40.9	5.45759			40.9	3.32826					40.9	0.198033
	65.6	6.33637	47.3333	1.56638	13.6667	0.65916			65.6	6.33637	65.6	3.51773	65.6	6.75737	41	4.12442	41	5.46726			41	3.3321					41	0.198117
	65.76	6.35097	47.5	1.57427	13.7	0.6602			65.76	6.35097	65.76	3.52641	65.76	6.77219	41.1	4.12504	41.1	5.47594			41.1	3.33693					41.1	0.198117
	65.92	6.36516	47.6667	1.58184	13.7333	0.6617			65.92	6.36516	65.92	3.53451	65.92	6.78799	41.2	4.12524	41.2	5.48634			41.2	3.34146					41.2	0.198155
	66.08	6.37302	47.8333	1.58922	13.7667	0.66343			66.08	6.37302	66.08	3.54417	66.08	6.80153	41.3	4.12583	41.3	5.49655			41.3	3.34535					41.3	0.198208
	66.24	6.38066	48	1.59628	13.8	0.66498			66.24	6.38066	66.24	3.55216	66.24	6.81692	41.4	4.12622	41.4	5.50833			41.4	3.35011					41.4	0.198293
	66.4	6.38615	48.1667	1.60369	13.8333	0.66642			66.4	6.38615	66.4	3.56076	66.4	6.83149	41.5	4.12641	41.5	5.51863			41.5	3.35372					41.5	0.198346
	66.56	6.39312	48.3333	1.61049	13.8667	0.66766			66.56	6.39312	66.56	3.56894	66.56	6.84694	41.6	4.12701	41.6	5.52545			41.6	3.35969					41.6	0.198384
	66.72	6.40791	48.5	1.61798	13.9	0.66898			66.72	6.40791	66.72	3.57881	66.72	6.85397	41.7	4.1282	41.7	5.53398			41.7	3.3637					41.7	0.198384
	66.88	6.42465	48.6667	1.62608	13.9333	0.66976			66.88	6.42465	66.88	3.58732	66.88	6.86529	41.8	4.1292	41.8	5.54113			41.8	3.36791					41.8	0.198468
	67.04	6.441	48.8333	1.63362	13.9667	0.67136			67.04	6.441	67.04	3.59533	67.04	6.88196	41.9	4.13136	41.9	5.54887			41.9	3.37258					41.9	0.198521
	67.2	6.45788	49	1.64218	14	0.67289			67.2	6.45788	67.2	3.60384	67.2	6.89763	42	4.13473	42	5.55764			42	3.37778					42	0.198521
	67.36	6.47264	49.1667	1.65038	14.0333	0.67418			67.36	6.47264	67.36	3.61108	67.36	6.91411	42.1	4.13866	42.1	5.56681			42.1	3.38228					42.1	0.198559
	67.52	6.48389	49.3333	1.65937	14.0667	0.67534			67.52	6.48389	67.52	3.61976	67.52	6.93013	42.2	4.144	42.2	5.57833			42.2	3.38713					42.2	0.198612
	67.68	6.48531	49.5	1.668	14.1	0.67746			67.68	6.48531	67.68	3.62856	67.68	6.94362	42.3	4.1482	42.3	5.58965			42.3	3.39239					42.3	0.198696
	67.84	6.49422	49.6667	1.67773	14.1333	0.67904			67.84	6.49422	67.84	3.63634	67.84	6.95824	42.4	4.15487	42.4	5.59848			42.4	3.39628					42.4	0.198696
	68	6.50824	49.8333	1.68661	14.1667	0.67988			68	6.50824	68	3.64216	68	6.97383	42.5	4.16227	42.5	5.60825			42.5	3.40125					42.5	0.198734
	68.16	6.52427	50	1.69574	14.2	0.68166			68.16	6.52427	68.16	3.64508	68.16	6.98622	42.6	4.1671	42.6	5.61903			42.6	3.40689					42.6	0.19884
	68.32	6.54168	50.1667	1.70504	14.2333	0.68334			68.32	6.54168	68.32	3.64863	68.32	6.99971	42.7	4.17395	42.7	5.6281			42.7	3.41128					42.7	0.19906
	68.48	6.55795	50.3333	1.71352	14.2667	0.68478			68.48	6.55795	68.48	3.65323	68.48	7.01543	42.8	4.18021	42.8	5.63422			42.8	3.41517					42.8	0.199144
	68.64	6.57293	50.5	1.72224	14.3	0.68712			68.64	6.57293	68.64	3.65745	68.64	7.0314	42.9	4.18748	42.9	5.64174			42.9	3.41999					42.9	0.199144
	68.8	6.58783	50.6667	1.7308	14.3333	0.6896			68.8	6.58783	68.8	3.66486	68.8	7.04661	43	4.19173	43	5.64809			43	3.42521					43	0.199219
	68.96	6.60205	50.8333	1.73912	14.3667	0.69156			68.96	6.60205	68.96	3.67272	68.96	7.06177	43.1	4.19763	43.1	5.65593			43.1	3.43048					43.1	0.199408
	69.12	6.6152	51	1.74738	14.4	0.69356			69.12	6.6152	69.12	3.68058	69.12	7.07554	43.2	4.20161	43.2	5.66569			43.2	3.43558					43.2	0.199514
	69.28	6.62619	51.1667	1.75607	14.4333	0.69593			69.28	6.62619	69.28	3.68875	69.28	7.09135	43.3	4.20597	43.3	5.67556			43.3	3.43988					43.3	0.199552
	69.44	6.63893	51.3333	1.76473	14.4667	0.69861			69.44	6.63893	69.44	3.69841	69.44	7.10558	43.4	4.20933	43.4	5.6852			43.4	3.4447					43.4	0.199781
	69.6	6.64736	51.5	1.77353	14.5	0.70095			69.6	6.64736	69.6	3.70591	69.6	7.12012	43.5	4.21506	43.5	5.6957			43.5	3.44945					43.5	0.199917
	69.76	6.6542	51.6667	1.78303	14.5333	0.70305			69.76	6.6542	69.76	3.71407	69.76	7.13361	43.6	4.21928	43.6	5.70456			43.6	3.45412					43.6	0.19997
	69.92	6.65918	51.8333	1.79213	14.5667	0.70553			69.92	6.65918	69.92	3.72341	69.92	7.14077	43.7	4.22431	43.7	5.71539			43.7	3.4588					43.7	0.200241
	70.08	6.6748	52	1.80129	14.6	0.70754			70.08	6.6748	70.08	3.72763	70.08	7.15498	43.8	4.22888	43.8	5.7234			43.8	3.46264					43.8	0.200326
	70.24	6.69006	52.1667	1.80924	14.6333	0.70972			70.24	6.69006	70.24	3.7299	70.24	7.17027	43.9	4.23422	43.9	5.73251			43.9	3.46605					43.9	0.200461
	70.4	6.70651	52.3333	1.81543	14.6667	0.71116			70.4	6.70651	70.4	3.73213	70.4	7.18628	44	4.23815	44	5.74181			44	3.4712					44	0.200546
	70.56	6.7244	52.5	1.82109	14.7	0.71274			70.56	6.7244	70.56	3.73259	70.56	7.20222	44.1	4.24297	44.1	5.74921			44.1	3.47633					44.1	0.200621
	70.72	6.72711	52.6667	1.82487	14.7333	0.71416			70.72	6.72711	70.72	3.73478	70.72	7.21706	44.2	4.24845	44.2	5.75574			44.2	3.48057					44.2	0.200621
	70.88	6.7354	52.8333	1.8264	14.7667	0.715			70.88	6.7354	70.88	3.73651	70.88	7.23088	44.3	4.25298	44.3	5.75811			44.3	3.4854					44.3	0.200757
	71.04	6.75189	53	1.82753	14.8	0.71616			71.04	6.75189	71.04	3.74071	71.04	7.24536	44.4	4.25754	44.4	5.75811			44.4	3.49067					44.4	0.200841
	71.2	6.76863	53.1667	1.82977	14.8333	0.71732			71.2	6.76863	71.2	3.74626	71.2	7.26127	44.5	4.2619	44.5	5.75881			44.5	3.49346					44.5	0.200916
	71.36	6.78606	53.3333	1.83536	14.8667	0.71823			71.36	6.78606	71.36	3.75477	71.36	7.27682	44.6	4.26624	44.6	5.76057			44.6	3.49739					44.6	0.200954
	71.52	6.80074	53.5	1.84211	14.9	0.71866			71.52	6.80074	71.52	3.762	71.52	7.29194	44.7	4.27041	44.7	5.76699			44.7	3.50182					44.7	0.200954
	71.68	6.81569	53.6667	1.84943	14.9333	0.71909			71.68	6.81569	71.68	3.77088	71.68	7.30632	44.8	4.27379	44.8	5.77768			44.8	3.50488					44.8	0.200954
	71.84	6.82938	53.8333	1.85706	14.9667	0.71966			71.84	6.82938	71.84	3.7784	71.84	7.32102	44.9	4.278	44.9	5.78933			44.9	3.50986					44.9	0.200954
	72	6.84574	54	1.86494	15	0.71966			72	6.84574	72	3.78836	72	7.3356	45	4.28108	45	5.79948			45	3.5137					45	0.201007
	72.16	6.85726	54.1667	1.86872	15.0333	0.72053			72.16	6.85726	72.16	3.79705	72.16	7.35018	45.1	4.28522	45.1	5.80933			45.1	3.51824					45.1	0.201195
	72.32	6.86588	54.3333	1.87026	15.0667	0.72081			72.32	6.86588	72.32	3.80494	72.32	7.36406	45.2	4.28789	45.2	5.8197			45.2	3.5223					45.2	0.201308
	72.48	6.87075	54.5	1.87138	15.1	0.72155			72.48	6.87075	72.48	3.81226	72.48	7.37446	45.3	4.29178	45.3	5.82959			45.3	3.52643					45.3	0.201415
	72.64	6.88213	54.6667	1.87362	15.1333	0.72183			72.64	6.88213	72.64	3.81822	72.64	7.38949	45.4	4.2947	45.4	5.83862			45.4	3.53083					45.4	0.201453
	72.8	6.8989	54.8333	1.87922	15.1667	0.72227			72.8	6.8989	72.8	3.82356	72.8	7.40569	45.5	4.29805	45.5	5.84825			45.5	3.53531					45.5	0.20149
	72.96	6.91681	55	1.88596	15.2	0.7227			72.96	6.91681	72.96	3.82768	72.96	7.42103	45.6	4.30112	45.6	5.8571			45.6	3.53912					45.6	0.201574
	73.12	6.93481	55.1667	1.89328	15.2333	0.72342			73.12	6.93481	73.12	3.83491	73.12	7.43474	45.7	4.30419	45.7	5.86477			45.7	3.54312					45.7	0.201932
	73.28	6.94325	55.3333	1.90092	15.2667	0.72385			73.28	6.94325	73.28	3.84264	73.28	7.44918	45.8	4.30773	45.8	5.87381			45.8	3.54667					45.8	0.202256
	73.44	6.94761	55.5	1.9088	15.3	0.72428			73.44	6.94761	73.44	3.85202	73.44	7.46392	45.9	4.31111	45.9	5.88214			45.9	3.55097					45.9	0.202527
	73.6	6.95966	55.6667	1.91698	15.3333	0.72487			73.6	6.95966	73.6	3.85936	73.6	7.47875	46	4.31516	46	5.88972			46	3.55447					46	0.202527
	73.76	6.97539	55.8333	1.92539	15.3667	0.72559			73.76	6.97539	73.76	3.86782	73.76	7.49278	46.1	4.31903	46.1	5.89606			46.1	3.55936					46.1	0.202565
	73.92	6.99322	56	1.93312	15.4	0.72579			73.92	6.99322	73.92	3.87692	73.92	7.50781	46.2	4.32282	46.2	5.89725			46.2	3.56319					46.2	0.202678
	74.08	7.00958	56.1667	1.94051	15.4333	0.72608			74.08	7.00958	74.08	3.88404	74.08	7.51528	46.3	4.32618	46.3	5.89796			46.3	3.56744					46.3	0.202828
	74.24	7.02531	56.3333	1.94788	15.4667	0.72651			74.24	7.02531	74.24	3.89287	74.24	7.52279	46.4	4.32954	46.4	5.89894			46.4	3.57205					46.4	0.202997
	74.4	7.03972	56.5	1.95591	15.5	0.72712			74.4	7.03972	74.4	3.90067	74.4	7.53697	46.5	4.33326	46.5	5.90602			46.5	3.57546					46.5	0.203185
	74.56	7.05385	56.6667	1.96355	15.5333	0.72816			74.56	7.05385	74.56	3.9083	74.56	7.55028	46.6	4.33727	46.6	5.9129			46.6	3.5787					46.6	0.203687
	74.72	7.06848	56.8333	1.9708	15.5667	0.72873			74.72	7.06848	74.72	3.91657	74.72	7.56478	46.7	4.34094	46.7	5.92207			46.7	3.5829					46.7	0.203794
	74.88	7.08436	57	1.97793	15.6	0.72902			74.88	7.08436	74.88	3.92472	74.88	7.5806	46.8	4.34391	46.8	5.93129			46.8	3.58751					46.8	0.204035
	75.04	7.10077	57.1667	1.9848	15.6333	0.72963			75.04	7.10077	75.04	3.93216	75.04	7.59686	46.9	4.34765	46.9	5.94019			46.9	3.59272					46.9	0.204148
	75.2	7.1162	57.3333	1.99059	15.6667	0.73055			75.2	7.1162	75.2	3.94091	75.2	7.61171	47	4.35099	47	5.9491			47	3.59574					47	0.204267
	75.36	7.13003	57.5	1.99673	15.7	0.73188			75.36	7.13003	75.36	3.94855	75.36	7.62453	47.1	4.35492	47.1	5.95689			47.1	3.59977					47.1	0.204267
	75.52	7.14519	57.6667	2.00234	15.7333	0.7326			75.52	7.14519	75.52	3.95673	75.52	7.64027	47.2	4.35867	47.2	5.96698			47.2	3.60427					47.2	0.204305
	75.68	7.15954	57.8333	2.00737	15.7667	0.73317			75.68	7.15954	75.68	3.96385	75.68	7.65502	47.3	4.36259	47.3	5.97569			47.3	3.60784					47.3	0.20438
	75.84	7.17437	58	2.01192	15.8	0.73389			75.84	7.17437	75.84	3.96726	75.84	7.66932	47.4	4.36576	47.4	5.98277			47.4	3.6111					47.4	0.2046
	76	7.18936	58.1667	2.01613	15.8333	0.73491			76	7.18936	76	3.97093	76	7.68547	47.5	4.37062	47.5	5.99209			47.5	3.61643					47.5	0.204637
	76.16	7.20154	58.3333	2.02035	15.8667	0.73555			76.16	7.20154	76.16	3.97555	76.16	7.70031	47.6	4.3754	47.6	6.00102			47.6	3.62096					47.6	0.204713
	76.32	7.21559	58.5	2.02432	15.9	0.73646			76.32	7.21559	76.32	3.97976	76.32	7.71687	47.7	4.37971	47.7	6.00661			47.7	3.62483					47.7	0.204766
	76.48	7.23175	58.6667	2.02936	15.9333	0.73776			76.48	7.23175	76.48	3.98484	76.48	7.73095	47.8	4.38437	47.8	6.00847			47.8	3.62846					47.8	0.20485
	76.64	7.24485	58.8333	2.03391	15.9667	0.73835			76.64	7.24485	76.64	3.99196	76.64	7.74591	47.9	4.38862	47.9	6.01044			47.9	3.63308					47.9	0.204957
	76.8	7.25808	59	2.03939	16	0.73968			76.8	7.25808	76.8	4.00044	76.8	7.75946	48	4.3932	48	6.01127			48	3.63709					48	0.205159
	76.96	7.27264	59.1667	2.04402	16.0333	0.74086			76.96	7.27264	76.96	4.00875	76.96	7.7743	48.1	4.39813	48.1	6.01382			48.1	3.64189					48.1	0.205159
	77.12	7.28666	59.3333	2.04946	16.0667	0.74209			77.12	7.28666	77.12	4.01671	77.12	7.78923	48.2	4.40229	48.2	6.01922			48.2	3.645					48.2	0.20531
	77.28	7.29985	59.5	2.05482	16.1	0.74354			77.28	7.29985	77.28	4.02552	77.28	7.80499	48.3	4.40524	48.3	6.02651			48.3	3.64917					48.3	0.205498
	77.44	7.31492	59.6667	2.05933	16.1333	0.74477			77.44	7.31492	77.44	4.03459	77.44	7.81897	48.4	4.40929	48.4	6.0309			48.4	3.65278					48.4	0.205574
	77.6	7.32785	59.8333	2.06482	16.1667	0.7456			77.6	7.32785	77.6	4.0435	77.6	7.83415	48.5	4.41306	48.5	6.03169			48.5	3.65779					48.5	0.205729
	77.76	7.34223	60	2.06884	16.2	0.74644			77.76	7.34223	77.76	4.05135	77.76	7.84865	48.6	4.41748	48.6	6.03374			48.6	3.66331					48.6	0.205848
	77.92	7.3561	60.1667	2.07164	16.2333	0.7476			77.92	7.3561	77.92	4.0599	77.92	7.86467	48.7	4.42048	48.7	6.03694			48.7	3.66609					48.7	0.205961
	78.08	7.37224	60.3333	2.07341	16.2667	0.74883			78.08	7.37224	78.08	4.06895	78.08	7.87889	48.8	4.42415	48.8	6.04156			48.8	3.66978					48.8	0.20608
	78.24	7.38469	60.5	2.07473	16.3	0.75012			78.24	7.38469	78.24	4.07587	78.24	7.88783	48.9	4.42801	48.9	6.04256			48.9	3.67428					48.9	0.206381
	78.4	7.39927	60.6667	2.07536	16.3333	0.75121			78.4	7.39927	78.4	4.08471	78.4	7.90245	49	4.43149	49	6.04632			49	3.67836					49	0.206655
	78.56	7.41428	60.8333	2.07712	16.3667	0.75237			78.56	7.41427	78.56	4.09269	78.56	7.91956	49.1	4.43527	49.1	6.05647			49.1	3.68257					49.1	0.206847
	78.72	7.42698	61	2.07902	16.4	0.75333			78.72	7.42698	78.72	4.10216	78.72	7.93348	49.2	4.43866	49.2	6.06194			49.2	3.68518					49.2	0.206998
	78.88	7.4416	61.1667	2.08147	16.4333	0.75469			78.88	7.4416	78.88	4.10711	78.88	7.95	49.3	4.44283	49.3	6.06703			49.3	3.68931					49.3	0.207111
	79.04	7.45641	61.3333	2.08457	16.4667	0.75614			79.04	7.45641	79.04	4.11202	79.04	7.96326	49.4	4.44599	49.4	6.06791			49.4	3.69415					49.4	0.207262
	79.2	7.47116	61.5	2.08809	16.5	0.75742			79.2	7.47116	79.2	4.11792	79.2	7.97741	49.5	4.44935	49.5	6.07118			49.5	3.69643					49.5	0.207902
	79.36	7.48382	61.6667	2.09236	16.5333	0.75865			79.36	7.48382	79.36	4.12595	79.36	7.99175	49.6	4.45321	49.6	6.07374			49.6	3.7					49.6	0.20794
	79.52	7.49529	61.8333	2.09758	16.5667	0.76007			79.52	7.49529	79.52	4.13398	79.52	8.00575	49.7	4.45656	49.7	6.07418			49.7	3.70354					49.7	0.208053
	79.68	7.5074	62	2.10332	16.6	0.76052			79.68	7.5074	79.68	4.14223	79.68	8.00619	49.8	4.45973	49.8	6.07772			49.8	3.7066					49.8	0.208053
	79.84	7.5223	62.1667	2.10905	16.6333	0.76138			79.84	7.5223	79.84	4.15104	79.84	8.01179	49.9	4.46302	49.9	6.08844			49.9	3.71155					49.9	0.208053
	80	7.53613	62.3333	2.11528	16.6667	0.76268			80	7.53613	80	4.15882	80	8.02317	50	4.46588	50	6.09787			50	3.71356					50	0.208166
	80.16	7.55053	62.5	2.12144	16.7	0.76384			80.16	7.55053	80.16	4.16728	80.16	8.03816	50.1	4.46852	50.1	6.10539			50.1	3.71737					50.1	0.208166
	80.32	7.5643	62.6667	2.12812	16.7333	0.76534			80.32	7.5643	80.32	4.17555	80.32	8.05488	50.2	4.46994	50.2	6.11262			50.2	3.72037					50.2	0.208166
	80.48	7.57957	62.8333	2.13432	16.7667	0.76649			80.48	7.57957	80.48	4.18443	80.48	8.06797	50.3	4.47021	50.3	6.12115			50.3	3.72607					50.3	0.208166
	80.64	7.59274	63	2.13978	16.8	0.76764			80.64	7.59274	80.64	4.19195	80.64	8.08363	50.4	4.4719	50.4	6.12923			50.4	3.72948					50.4	0.208166
	80.8	7.60278	63.1667	2.14546	16.8333	0.76894			80.8	7.60278	80.8	4.19993	80.8	8.0963	50.5	4.47274	50.5	6.13795			50.5	3.73302					50.5	0.208166
	80.96	7.60431	63.3333	2.15105	16.8667	0.76985			80.96	7.60431	80.96	4.20731	80.96	8.1063	50.6	4.47352	50.6	6.14643			50.6	3.73657					50.6	0.208279
	81.12	7.60545	63.5	2.15681	16.9	0.77129			81.12	7.60545	81.12	4.21507	81.12	8.1206	50.7	4.47458	50.7	6.15488			50.7	3.73901					50.7	0.208279
	81.28	7.60706	63.6667	2.16158	16.9333	0.77258			81.28	7.60706	81.28	4.22342	81.28	8.13527	50.8	4.47573	50.8	6.16294			50.8	3.7439					50.8	0.208398
	81.44	7.61541	63.8333	2.16666	16.9667	0.77349			81.44	7.61541	81.44	4.23059	81.44	8.14896	50.9	4.47632	50.9	6.17119			50.9	3.7474					50.9	0.208398
	81.6	7.62857	64	2.17172	17	0.77451			81.6	7.62857	81.6	4.23879	81.6	8.16425	51	4.47675	51	6.17875			51	3.7509					51	0.208398
	81.76	7.64487	64.1667	2.17743	17.0333	0.77611			81.76	7.64487	81.76	4.24723	81.76	8.17956	51.1	4.47857	51.1	6.18565			51.1	3.75571					51.1	0.208435
	81.92	7.66233	64.3333	2.18291	17.0667	0.77727			81.92	7.66233	81.92	4.25121	81.92	8.19429	51.2	4.48134	51.2	6.19332			51.2	3.75892					51.2	0.208435
	82.08	7.67872	64.5	2.18827	17.1	0.77872			82.08	7.67872	82.08	4.25507	82.08	8.2079	51.3	4.48496	51.3	6.20185			51.3	3.76291					51.3	0.208435
	82.24	7.69276	64.6667	2.19468	17.1333	0.77959			82.24	7.69276	82.24	4.2601	82.24	8.22288	51.4	4.48944	51.4	6.20746			51.4	3.7656					51.4	0.208435
	82.4	7.70591	64.8333	2.19958	17.1667	0.78109			82.4	7.70591	82.4	4.26396	82.4	8.23776	51.5	4.49337	51.5	6.21233			51.5	3.76933					51.5	0.208435
	82.56	7.71972	65	2.20632	17.2	0.78239			82.56	7.71972	82.56	4.27214	82.56	8.25193	51.6	4.49908	51.6	6.21819			51.6	3.77233					51.6	0.208435
	82.72	7.73262	65.1667	2.21216	17.2333	0.78397			82.72	7.73262	82.72	4.27927	82.72	8.26432	51.7	4.50369	51.7	6.2255			51.7	3.77678					51.7	0.208038
	82.88	7.7462	65.3333	2.21817	17.2667	0.78469			82.88	7.7462	82.88	4.28775	82.88	8.27757	51.8	4.50905	51.8	6.23482			51.8	3.78027					51.8	0.208144
	83.04	7.74773	65.5	2.22439	17.3	0.78628			83.04	7.74773	83.04	4.29619	83.04	8.29308	51.9	4.51453	51.9	6.24309			51.9	3.78369					51.9	0.208481
	83.2	7.75229	65.6667	2.23018	17.3333	0.78746			83.2	7.75229	83.2	4.30292	83.2	8.30725	52	4.5185	52	6.25023			52	3.78757					52	0.208534
	83.36	7.76197	65.8333	2.23676	17.3667	0.78901			83.36	7.76197	83.36	4.31156	83.36	8.32236	52.1	4.52292	52.1	6.2587			52.1	3.7912					52.1	0.208808
	83.52	7.77669	66	2.24202	17.4	0.78953			83.52	7.77669	83.52	4.32116	83.52	8.33648	52.2	4.52685	52.2	6.26599			52.2	3.79543					52.2	0.208862
	83.68	7.79238	66.1667	2.24751	17.4333	0.78993			83.68	7.79238	83.68	4.32828	83.68	8.3514	52.3	4.53058	52.3	6.27326			52.3	3.79965					52.3	0.208899
	83.84	7.8092	66.3333	2.25353	17.4667	0.79065			83.84	7.8092	83.84	4.33723	83.84	8.36493	52.4	4.53451	52.4	6.28074			52.4	3.80326					52.4	0.209432
	84	7.82544	66.5	2.25896	17.5	0.79207			84	7.82544	84	4.34426	84	8.37931	52.5	4.53748	52.5	6.28704			52.5	3.80711					52.5	0.209551
	84.16	7.8409	66.6667	2.2651	17.5333	0.79316			84.16	7.8409	84.16	4.35164	84.16	8.39435	52.6	4.5403	52.6	6.29343			52.6	3.81109					52.6	0.209664
	84.32	7.84772	66.8333	2.27004	17.5667	0.79359			84.32	7.84772	84.32	4.35953	84.32	8.40698	52.7	4.54249	52.7	6.3028			52.7	3.81522					52.7	0.2098
	84.48	7.84964	67	2.27521	17.6	0.79437			84.48	7.84964	84.48	4.36733	84.48	8.41393	52.8	4.54531	52.8	6.30781			52.8	3.81852					52.8	0.2098
	84.64	7.85865	67.1667	2.28036	17.6333	0.79539			84.64	7.85865	84.64	4.37072	84.64	8.42877	52.9	4.54831	52.9	6.31312			52.9	3.82255					52.9	0.210003
	84.8	7.87049	67.3333	2.28586	17.6667	0.79661			84.8	7.87049	84.8	4.37458	84.8	8.44718	53	4.55074	53	6.32023			53	3.82555					53	0.210003
	84.96	7.8871	67.5	2.29131	17.7	0.79739			84.96	7.8871	84.96	4.37861	84.96	8.46093	53.1	4.5536	53.1	6.32574			53.1	3.82836					53.1	0.21004
	85.12	7.90307	67.6667	2.29647	17.7333	0.79848			85.12	7.90307	85.12	4.38411	85.12	8.47552	53.2	4.55696	53.2	6.33315			53.2	3.83186					53.2	0.210147
	85.28	7.91797	67.8333	2.3022	17.7667	0.79981			85.28	7.91797	85.28	4.3903	85.28	8.49005	53.3	4.5597	53.3	6.34048			53.3	3.83589					53.3	0.210488
	85.44	7.9348	68	2.30793	17.8	0.8011			85.44	7.9348	85.44	4.39771	85.44	8.50416	53.4	4.56337	53.4	6.3482			53.4	3.83995					53.4	0.210488
	85.6	7.94739	68.1667	2.3135	17.8333	0.80225			85.6	7.94739	85.6	4.40556	85.6	8.51928	53.5	4.56556	53.5	6.35471			53.5	3.8442					53.5	0.210525
	85.76	7.96102	68.3333	2.31843	17.8667	0.80372			85.76	7.96102	85.76	4.41285	85.76	8.53392	53.6	4.5691	53.6	6.3618			53.6	3.84779					53.6	0.210525
	85.92	7.96949	68.5	2.32371	17.9	0.80531			85.92	7.96949	85.92	4.42246	85.92	8.54612	53.7	4.5714	53.7	6.36907			53.7	3.85062					53.7	0.210563
	86.08	7.98209	68.6667	2.32899	17.9333	0.80706			86.08	7.98209	86.08	4.43015	86.08	8.561	53.8	4.57352	53.8	6.37582			53.8	3.85402					53.8	0.210601
	86.24	7.99709	68.8333	2.33464	17.9667	0.80847			86.24	7.99709	86.24	4.43835	86.24	8.57783	53.9	4.57638	53.9	6.38302			53.9	3.85807					53.9	0.21072
	86.4	8.01276	69	2.33964	18	0.81043			86.4	8.01276	86.4	4.44772	86.4	8.59299	54	4.57994	54	6.38939			54	3.86148					54	0.210804
	86.56	8.02783	69.1667	2.3451	18.0333	0.81243			86.56	8.02783	86.56	4.45522	86.56	8.60568	54.1	4.58342	54.1	6.39628			54.1	3.86596					54.1	0.210857
	86.72	8.03535	69.3333	2.35054	18.0667	0.81391			86.72	8.03535	86.72	4.46341	86.72	8.6199	54.2	4.58637	54.2	6.40239			54.2	3.86901					54.2	0.210941
	86.88	8.04099	69.5	2.35613	18.1	0.81578			86.88	8.04099	86.88	4.47163	86.88	8.6346	54.3	4.58892	54.3	6.40897			54.3	3.87108					54.3	0.210979
	87.04	8.05376	69.6667	2.36202	18.1333	0.81753			87.04	8.05376	87.04	4.47687	87.04	8.64943	54.4	4.59228	54.4	6.41506			54.4	3.87449					54.4	0.210979
	87.2	8.06877	69.8333	2.36696	18.1667	0.81949			87.2	8.06877	87.2	4.4786	87.2	8.66254	54.5	4.5951	54.5	6.42167			54.5	3.87821					54.5	0.211148
	87.36	8.085	70	2.37246	18.2	0.82117			87.36	8.085	87.36	4.48237	87.36	8.67898	54.6	4.59785	54.6	6.42655			54.6	3.8838					54.6	0.211148
	87.52	8.10031	70.1667	2.37749	18.2333	0.82284			87.52	8.10031	87.52	4.48703	87.52	8.6894	54.7	4.60101	54.7	6.43121			54.7	3.88581					54.7	0.211148
	87.68	8.11576	70.3333	2.38252	18.2667	0.82472			87.68	8.11576	87.68	4.49249	87.68	8.70184	54.8	4.60379	54.8	6.43612			54.8	3.88761					54.8	0.211223
	87.84	8.13092	70.5	2.38831	18.3	0.82604			87.84	8.13092	87.84	4.49952	87.84	8.71606	54.9	4.60599	54.9	6.44346			54.9	3.89062					54.9	0.211307
	88	8.14349	70.6667	2.39381	18.3333	0.8278			88	8.14349	88	4.50726	88	8.73216	55	4.60899	55	6.45022			55	3.89404					55	0.211382
	88.16	8.15853	70.8333	2.39985	18.3667	0.82928			88.16	8.15853	88.16	4.51528	88.16	8.74628	55.1	4.61104	55.1	6.45759			55.1	3.89852					55.1	0.211495
	88.32	8.17387	71	2.40644	18.4	0.83092			88.32	8.17387	88.32	4.52397	88.32	8.76122	55.2	4.61144	55.2	6.46568			55.2	3.90241					55.2	0.211495
	88.48	8.18808	71.1667	2.41321	18.4333	0.83276			88.48	8.18808	88.48	4.53152	88.48	8.77508	55.3	4.61144	55.3	6.47221			55.3	3.90569					55.3	0.211495
	88.64	8.201	71.3333	2.41973	18.4667	0.83471			88.64	8.201	88.64	4.54016	88.64	8.78963	55.4	4.61188	55.4	6.4798			55.4	3.90893					55.4	0.211495
	88.8	8.21648	71.5	2.42588	18.5	0.83615			88.8	8.21648	88.8	4.54789	88.8	8.80284	55.5	4.61207	55.5	6.4862			55.5	3.91199					55.5	0.211495
	88.96	8.22987	71.6667	2.43263	18.5333	0.83808			88.96	8.22987	88.96	4.55577	88.96	8.81835	55.6	4.61306	55.6	6.4931			55.6	3.91529					55.6	0.211495
	89.12	8.24284	71.8333	2.43847	18.5667	0.83991			89.12	8.24284	89.12	4.56472	89.12	8.83188	55.7	4.61306	55.7	6.50022			55.7	3.9189					55.7	0.211495
	89.28	8.25771	72	2.44497	18.6	0.84133			89.28	8.25771	89.28	4.57301	89.28	8.83402	55.8	4.61325	55.8	6.50602			55.8	3.92217					55.8	0.211608
	89.44	8.27259	72.1667	2.45106	18.6333	0.84316			89.44	8.27259	89.44	4.58136	89.44	8.84157	55.9	4.61353	55.9	6.51138			55.9	3.92495					55.9	0.211684
	89.6	8.28405	72.3333	2.4572	18.6667	0.8446			89.6	8.28405	89.6	4.59056	89.6	8.85511	56	4.61412	56	6.51836			56	3.92951					56	0.211684
	89.76	8.29884	72.5	2.46386	18.7	0.84653			89.76	8.29884	89.76	4.59611	89.76	8.86954	56.1	4.61451	56.1	6.52501			56.1	3.93291					56.1	0.211797
	89.92	8.3121	72.6667	2.46989	18.7333	0.84817			89.92	8.3121	89.92	4.59903	89.92	8.88423	56.2	4.61479	56.2	6.53182			56.2	3.93625					56.2	0.211956
	90.08	8.32638	72.8333	2.47615	18.7667	0.84984			90.08	8.32638	90.08	4.60175	90.08	8.89754	56.3	4.61479	56.3	6.53762			56.3	3.9384					56.3	0.211956
	90.24	8.34004	73	2.48228	18.8	0.85158			90.24	8.34004	90.24	4.60589	90.24	8.91196	56.4	4.61499	56.4	6.54367			56.4	3.94147					56.4	0.211956
	90.4	8.35449	73.1667	2.48846	18.8333	0.85346			90.4	8.35449	90.4	4.61083	90.4	8.92769	56.5	4.61538	56.5	6.54839			56.5	3.94572					56.5	0.21201
	90.56	8.36606	73.3333	2.49497	18.8667	0.85461			90.56	8.36606	90.56	4.61532	90.56	8.94241	56.6	4.61566	56.6	6.55314			56.6	3.94973					56.6	0.212129
	90.72	8.37772	73.5	2.50114	18.9	0.85648			90.72	8.37772	90.72	4.62262	90.72	8.95624	56.7	4.61566	56.7	6.55992			56.7	3.95341					56.7	0.212166
	90.88	8.39178	73.6667	2.50723	18.9333	0.85778			90.88	8.39178	90.88	4.63029	90.88	8.97166	56.8	4.61566	56.8	6.56589			56.8	3.9563					56.8	0.212204
	91.04	8.40488	73.8333	2.51337	18.9667	0.85951			91.04	8.40488	91.04	4.63848	91.04	8.98617	56.9	4.61566	56.9	6.57316			56.9	3.95891					56.9	0.212204
	91.2	8.41884	74	2.52003	19	0.86056			91.2	8.41884	91.2	4.64645	91.2	8.99948	57	4.61647	57	6.58033			57	3.96178					57	0.212257
	91.36	8.43242	74.1667	2.52606	19.0333	0.86302			91.36	8.43242	91.36	4.65477	91.36	9.01507	57.1	4.61647	57.1	6.58615			57.1	3.96545					57.1	0.212257
	91.52	8.44706	74.3333	2.53232	19.0667	0.86489			91.52	8.44706	91.52	4.66262	91.52	9.02858	57.2	4.61647	57.2	6.59325			57.2	3.96911					57.2	0.212295
	91.68	8.45934	74.5	2.53845	19.1	0.86618			91.68	8.45934	91.68	4.67035	91.68	9.04178	57.3	4.61647	57.3	6.59911			57.3	3.97276					57.3	0.21237
	91.84	8.47006	74.6667	2.54463	19.1333	0.86791			91.84	8.47006	91.84	4.67806	91.84	9.05788	57.4	4.61647	57.4	6.60539			57.4	3.97582					57.4	0.212445
	92	8.47529	74.8333	2.55114	19.1667	0.86994			92	8.47529	92	4.68666	92	9.07305	57.5	4.61718	57.5	6.61068			57.5	3.97816					57.5	0.212483
	92.16	8.48281	75	2.55731	19.2	0.87127			92.16	8.48281	92.16	4.6937	92.16	9.08583	57.6	4.61757	57.6	6.6178			57.6	3.98086					57.6	0.212521
	92.32	8.49715	75.1667	2.5634	19.2333	0.87302			92.32	8.49715	92.32	4.70112	92.32	9.10067	57.7	4.61785	57.7	6.62352			57.7	3.98474					57.7	0.212596
	92.48	8.51123	75.3333	2.56954	19.2667	0.87446			92.48	8.51123	92.48	4.70869	92.48	9.11522	57.8	4.6189	57.8	6.62845			57.8	3.98772					57.8	0.212747
	92.64	8.52621	75.5	2.5762	19.3	0.8763			92.64	8.52621	92.64	4.71207	92.64	9.12936	57.9	4.62049	57.9	6.63484			57.9	3.99113					57.9	0.212784
	92.8	8.54217	75.6667	2.58223	19.3333	0.8781			92.8	8.54217	92.8	4.71418	92.8	9.14292	58	4.62192	58	6.64021			58	3.99515					58	0.212868
	92.96	8.55742	75.8333	2.58849	19.3667	0.88006			92.96	8.55742	92.96	4.71577	92.96	9.15676	58.1	4.62487	58.1	6.64532			58.1	3.99736					58.1	0.213057
	93.12	8.57152	76	2.59462	19.4	0.8817			93.12	8.57152	93.12	4.71726	93.12	9.17096	58.2	4.6286	58.2	6.65192			58.2	4.00076					58.2	0.213176
	93.28	8.58606	76.1667	2.6008	19.4333	0.88377			93.28	8.58606	93.28	4.71851	93.28	9.18557	58.3	4.63481	58.3	6.65909			58.3	4.00396					58.3	0.213251
	93.44	8.59915	76.3333	2.60731	19.4667	0.88513			93.44	8.59915	93.44	4.72011	93.44	9.19627	58.4	4.64101	58.4	6.66343			58.4	4.00681					58.4	0.213251
	93.6	8.61326	76.5	2.61348	19.5	0.88727			93.6	8.61326	93.6	4.72278	93.6	9.20823	58.5	4.64743	58.5	6.67032			58.5	4.00922					58.5	0.213364
	93.76	8.62794	76.6667	2.61879	19.5333	0.88881			93.76	8.62794	93.76	4.72578	93.76	9.22404	58.6	4.65368	58.6	6.67582			58.6	4.01207					58.6	0.213364
	93.92	8.6417	76.8333	2.62446	19.5667	0.89004			93.92	8.6417	93.92	4.73135	93.92	9.23767	58.7	4.65904	58.7	6.6823			58.7	4.01549					58.7	0.213364
	94.08	8.65481	77	2.62978	19.6	0.8921			94.08	8.65481	94.08	4.73653	94.08	9.25158	58.8	4.66325	58.8	6.68725			58.8	4.01836					58.8	0.213364
	94.24	8.66843	77.1667	2.63551	19.6333	0.89378			94.24	8.66843	94.24	4.74471	94.24	9.26703	58.9	4.66663	58.9	6.69393			58.9	4.02137					58.9	0.213364
	94.4	8.68121	77.3333	2.64042	19.6667	0.89551			94.4	8.68121	94.4	4.75228	94.4	9.28222	59	4.6694	59	6.70014			59	4.0246					59	0.213417
	94.56	8.69444	77.5	2.64519	19.7	0.89712			94.56	8.69444	94.56	4.76018	94.56	9.2961	59.1	4.67135	59.1	6.70548			59.1	4.02703
	94.72	8.70753	77.6667	2.65097	19.7333	0.89928			94.72	8.70753	94.72	4.76824	94.72	9.3104	59.2	4.67235	59.2	6.71096			59.2	4.03015
	94.88	8.7216	77.8333	2.65598	19.7667	0.90086			94.88	8.7216	94.88	4.77759	94.88	9.32365	59.3	4.67355	59.3	6.71644			59.3	4.0341
	95.04	8.73461	78	2.66135	19.8	0.90288			95.04	8.73461	95.04	4.78481	95.04	9.33843	59.4	4.67513	59.4	6.72217			59.4	4.03736
	95.2	8.74865	78.1667	2.66675	19.8333	0.90475			95.2	8.74865	95.2	4.79399	95.2	9.35441	59.5	4.67613	59.5	6.72757			59.5	4.04076
	95.36	8.762	78.3333	2.67251	19.8667	0.90618			95.36	8.762	95.36	4.80218	95.36	9.36889	59.6	4.67711	59.6	6.73245			59.6	4.04419
	95.52	8.77376	78.5	2.6782	19.9	0.9082			95.52	8.77376	95.52	4.81001	95.52	9.38298	59.7	4.67829	59.7	6.73665			59.7	4.0468
	95.68	8.78592	78.6667	2.68394	19.9333	0.91023			95.68	8.78592	95.68	4.81644	95.68	9.39561	59.8	4.67888	59.8	6.74263			59.8	4.04972
	95.84	8.79986	78.8333	2.68938	19.9667	0.91142			95.84	8.79986	95.84	4.82468	95.84	9.41206	59.9	4.6795	59.9	6.74818			59.9	4.05307
	96	8.81331	79	2.69495	20	0.91246			96	8.81331	96	4.83369	96	9.42574	60	4.68089	60	6.75504			60	4.0563
	96.16	8.82841	79.1667	2.70078	20.0333	0.91492			96.16	8.82841	96.16	4.84019	96.16	9.44	60.1	4.68204	60.1	6.75938			60.1	4.05909
	96.32	8.84264	79.3333	2.70598	20.0667	0.91679			96.32	8.84264	96.32	4.84606	96.32	9.45479	60.2	4.68302	60.2	6.76589			60.2	4.06193
	96.48	8.85614	79.5	2.71164	20.1	0.91809			96.48	8.85614	96.48	4.84774	96.48	9.46896	60.3	4.68422	60.3	6.77148			60.3	4.06454
	96.64	8.87041	79.6667	2.71639	20.1333	0.91982			96.64	8.87041	96.64	4.85112	96.64	9.48157	60.4	4.6852	60.4	6.77684			60.4	4.06784
	96.8	8.88253	79.8333	2.72271	20.1667	0.92185			96.8	8.88253	96.8	4.85328	96.8	9.49463	60.5	4.68736	60.5	6.78213			60.5	4.07076
	96.96	8.89645	80	2.72784	20.2	0.92318			96.96	8.89645	96.96	4.85817	96.96	9.50556	60.6	4.68975	60.6	6.78761			60.6	4.07416
	97.12	8.91023	80.1667	2.73385	20.2333	0.92493			97.12	8.91023	97.12	4.86394	97.12	9.51848	60.7	4.69187	60.7	6.79239			60.7	4.0774
	97.28	8.92234	80.3333	2.7387	20.2667	0.92637			97.28	8.92234	97.28	4.87013	97.28	9.53395	60.8	4.69592	60.8	6.7975			60.8	4.08
	97.44	8.93607	80.5	2.74446	20.3	0.92821			97.44	8.93607	97.44	4.8766	97.44	9.54969	60.9	4.70051	60.9	6.80366			60.9	4.08284
	97.6	8.9451	80.6667	2.74941	20.3333	0.93001			97.6	8.9451	97.6	4.88416	97.6	9.56459	61	4.70399	61	6.80903			61	4.08511
	97.76	8.94624	80.8333	2.75445	20.3667	0.93197			97.76	8.94624	97.76	4.89392	97.76	9.57734	61.1	4.70723	61.1	6.81316			61.1	4.08724
	97.92	8.9507	81	2.7602	20.4	0.93361			97.92	8.9507	97.92	4.90099	97.92	9.59156	61.2	4.71116	61.2	6.81872			61.2	4.08975
	98.08	8.96472	81.1667	2.76611	20.4333	0.93568			98.08	8.96472	98.08	4.909	98.08	9.60396	61.3	4.71391	61.3	6.82422			61.3	4.09235
	98.24	8.97793	81.3333	2.77251	20.4667	0.93704			98.24	8.97792	98.24	4.91657	98.24	9.61928	61.4	4.71707	61.4	6.82874			61.4	4.09514
	98.4	8.99337	81.5	2.77774	20.5	0.93917			98.4	8.99337	98.4	4.9226	98.4	9.63265	61.5	4.72032	61.5	6.83361			61.5	4.09787
	98.56	9.00896	81.6667	2.7834	20.5333	0.94072			98.56	9.00896	98.56	4.92516	98.56	9.64242	61.6	4.72283	61.6	6.83861			61.6	4.10108
	98.72	9.02498	81.8333	2.78874	20.5667	0.94195			98.72	9.02498	98.72	4.9298	98.72	9.65085	61.7	4.72436	61.7	6.8442			61.7	4.10388
	98.88	9.0406	82	2.79447	20.6	0.94401			98.88	9.0406	98.88	4.93337	98.88	9.66376	61.8	4.72633	61.8	6.84991			61.8	4.10705
	99.04	9.04467	82.1667	2.80021	20.6333	0.94569			99.04	9.04467	99.04	4.93735	99.04	9.67841	61.9	4.72747	61.9	6.85372			61.9	4.11018
	99.2	9.04715	82.3333	2.80517	20.6667	0.94742			99.2	9.04715	99.2	4.94259	99.2	9.69464	62	4.72933	62	6.8579			62	4.11275
	99.36	9.05833	82.5	2.81005	20.7	0.94903			99.36	9.05833	99.36	4.95055	99.36	9.70895	62.1	4.73071	62.1	6.86336			62.1	4.11558
	99.52	9.07294	82.6667	2.81483	20.7333	0.95119			99.52	9.07294	99.52	4.95745	99.52	9.72365	62.2	4.73291	62.2	6.86594			62.2	4.11809
	99.68	9.09061	82.8333	2.81969	20.7667	0.95277			99.68	9.09061	99.68	4.96468	99.68	9.73519	62.3	4.7341	62.3	6.8689			62.3	4.12126
	99.84	9.1064	83	2.82507	20.8	0.95478			99.84	9.1064	99.84	4.97165	99.84	9.74984	62.4	4.73577	62.4	6.87303			62.4	4.12287
	100	9.11953	83.1667	2.82956	20.8333	0.95665			100	9.11953	100	4.98201	100	9.75596	62.5	4.73773	62.5	6.87619			62.5	4.12566
	100.16	9.133	83.3333	2.83389	20.8667	0.95809			100.16	9.133	100.16	4.98913	100.16	9.76535	62.6	4.73905	62.6	6.88132			62.6	4.12872
	100.32	9.14513	83.5	2.83847	20.9	0.9601			100.32	9.14513	100.32	4.99822	100.32	9.77905	62.7	4.74129	62.7	6.88668			62.7	4.13193
	100.48	9.1583	83.6667	2.84341	20.9333	0.96214			100.48	9.1583	100.48	5.0058	100.48	9.79162	62.8	4.74235	62.8	6.89292			62.8	4.13456
	100.64	9.17217	83.8333	2.8483	20.9667	0.96332			100.64	9.17217	100.64	5.00957	100.64	9.80628	62.9	4.7447	62.9	6.89872			62.9	4.1378
	100.8	9.18403	84	2.85193	21	0.96505			100.8	9.18403	100.8	5.01405	100.8	9.82114	63	4.74652	63	6.90395			63	4.1404
	100.96	9.19752	84.1667	2.8557	21.0333	0.96757			100.96	9.19752	100.96	5.01874	100.96	9.83487	63.1	4.74891	63.1	6.90937			63.1	4.14346
	101.12	9.21169	84.3333	2.85943	21.0667	0.96963			101.12	9.21169	101.12	5.02286	101.12	9.84847	63.2	4.75183	63.2	6.91507			63.2	4.14642
	101.28	9.2246	84.5	2.86349	21.1	0.97208			101.28	9.2246	101.28	5.02757	101.28	9.86194	63.3	4.75413	63.3	6.91952			63.3	4.14968
	101.44	9.2379	84.6667	2.86755	21.1333	0.97352			101.44	9.2379	101.44	5.03387	101.44	9.87644	63.4	4.75594	63.4	6.92495			63.4	4.15309
	101.6	9.25157	84.8333	2.87085	21.1667	0.97482			101.6	9.25157	101.6	5.041	101.6	9.8914	63.5	4.75823	63.5	6.92971			63.5	4.15553
	101.76	9.2642	85	2.87492	21.2	0.97702			101.76	9.2642	101.76	5.04949	101.76	9.90578	63.6	4.76069	63.6	6.93384			63.6	4.15762
	101.92	9.27587	85.1667	2.87913	21.2333	0.97884			101.92	9.27587	101.92	5.05644	101.92	9.92108	63.7	4.76318	63.7	6.93823			63.7	4.16049
	102.08	9.29092	85.3333	2.88363	21.2667	0.98071			102.08	9.29092	102.08	5.06384	102.08	9.93233	63.8	4.76523	63.8	6.94389			63.8	4.16336
	102.24	9.30473	85.5	2.88761	21.3	0.98258			102.24	9.30473	102.24	5.07287	102.24	9.94696	63.9	4.7666	63.9	6.94864			63.9	4.16597
	102.4	9.31733	85.6667	2.89206	21.3333	0.98419			102.4	9.31733	102.4	5.08147	102.4	9.96172	64	4.76798	64	6.95331			64	4.16917
	102.56	9.33099	85.8333	2.89702	21.3667	0.98624			102.56	9.33099	102.56	5.08923	102.56	9.97544	64.1	4.76979	64.1	6.95798			64.1	4.17141
	102.72	9.344	86	2.90153	21.4	0.98805			102.72	9.344	102.72	5.09682	102.72	9.98921	64.2	4.77269	64.2	6.96315			64.2	4.17408
	102.88	9.35571	86.1667	2.90748	21.4333	0.98959			102.88	9.35571	102.88	5.10417	102.88	10.0029	64.3	4.77445	64.3	6.96781			64.3	4.17725
	103.04	9.3703	86.3333	2.91226	21.4667	0.9912			103.04	9.3703	103.04	5.11236	103.04	10.0174	64.4	4.77638	64.4	6.97235			64.4	4.18039
	103.2	9.38359	86.5	2.91683	21.5	0.99293			103.2	9.38359	103.2	5.12046	103.2	10.031	64.5	4.7785	64.5	6.97636			64.5	4.18252
	103.36	9.39824	86.6667	2.92075	21.5333	0.99412			103.36	9.39824	103.36	5.12429	103.36	10.0445	64.6	4.78007	64.6	6.98072			64.6	4.18621
	103.52	9.41084	86.8333	2.92491	21.5667	0.99624			103.52	9.41084	103.52	5.1276	103.52	10.0585	64.7	4.78131	64.7	6.98642			64.7	4.18919
	103.68	9.42342	87	2.92899	21.6	0.99748			103.68	9.42342	103.68	5.13025	103.68	10.0733	64.8	4.78288	64.8	6.99066			64.8	4.19166
	103.84	9.43566	87.1667	2.93224	21.6333	0.99901			103.84	9.43566	103.84	5.13204	103.84	10.0873	64.9	4.78447	64.9	6.99502			64.9	4.19407
	104	9.44924	87.3333	2.93651	21.6667	1.00074			104	9.44924	104	5.13486	104	10.1001	65	4.78677	65	6.99876			65	4.19608
	104.16	9.46103	87.5	2.9397	21.7	1.00238			104.16	9.46103	104.16	5.13817	104.16	10.1139	65.1	4.78889	65.1	7.00289			65.1	4.19848
	104.32	9.47532	87.6667	2.94299	21.7333	1.00398			104.32	9.47532	104.32	5.14428	104.32	10.1275	65.2	4.79084	65.2	7.00705			65.2	4.20109
	104.48	9.48807	87.8333	2.94715	21.7667	1.00567			104.48	9.48807	104.48	5.15169	104.48	10.1407	65.3	4.7928	65.3	7.01237			65.3	4.2037
	104.64	9.50165	88	2.95075	21.8	1.00715			104.64	9.50165	104.64	5.15827	104.64	10.1557	65.4	4.79448	65.4	7.01672			65.4	4.20676
	104.8	9.51502	88.1667	2.95509	21.8333	1.00945			104.8	9.51502	104.8	5.16589	104.8	10.1676	65.5	4.79641	65.5	7.0209			65.5	4.20927
	104.96	9.52818	88.3333	2.95973	21.8667	1.01117			104.96	9.52818	104.96	5.17453	104.96	10.1814	65.6	4.7978	65.6	7.02382			65.6	4.21183
	105.12	9.54093	88.5	2.9642	21.9	1.01261			105.12	9.54093	105.12	5.18262	105.12	10.1959	65.7	4.79996	65.7	7.02759			65.7	4.2141
	105.28	9.55397	88.6667	2.96744	21.9333	1.01434			105.28	9.55397	105.28	5.19061	105.28	10.21	65.8	4.80269	65.8	7.03278			65.8	4.2161
	105.44	9.56704	88.8333	2.97172	21.9667	1.01648			105.44	9.56704	105.44	5.1982	105.44	10.225	65.9	4.80498	65.9	7.03665			65.9	4.21827
	105.6	9.57988	89	2.9749	22	1.01812			105.6	9.57988	105.6	5.20548	105.6	10.2377	66	4.80657	66	7.04079			66	4.22105
	105.76	9.5913	89.1667	2.9782	22.0333	1.01992			105.76	9.5913	105.76	5.21443	105.76	10.2511	66.1	4.80865	66.1	7.04713			66.1	4.22384
	105.92	9.60438	89.3333	2.98236	22.0667	1.02204			105.92	9.60438	105.92	5.21992	105.92	10.2653	66.2	4.8099	66.2	7.05169			66.2	4.22612
	106.08	9.61709	89.5	2.98596	22.1	1.02347			106.08	9.61709	106.08	5.22185	106.08	10.2799	66.3	4.81133	66.3	7.05601			66.3	4.22893
	106.24	9.63045	89.6667	2.9903	22.1333	1.02476			106.24	9.63044	106.24	5.2249	106.24	10.2933	66.4	4.81272	66.4	7.06102			66.4	4.23121
	106.4	9.6441	89.8333	2.99494	22.1667	1.02637			106.4	9.6441	106.4	5.22868	106.4	10.3074	66.5	4.81448	66.5	7.06495			66.5	4.23306
	106.56	9.65728	90	2.99941	22.2	1.02778			106.56	9.65728	106.56	5.23292	106.56	10.321	66.6	4.81649	66.6	7.06892			66.6	4.23737
	106.72	9.67158	90.1667	3.00265	22.2333	1.02894			106.72	9.67158	106.72	5.23649	106.72	10.3346	66.7	4.8186	66.7	7.0739			66.7	4.23998
	106.88	9.68255	90.3333	3.00693	22.2667	1.03062			106.88	9.68255	106.88	5.24321	106.88	10.3485	66.8	4.81923	66.8	7.07687			66.8	4.24178
	107.04	9.69569	90.5	3.01011	22.3	1.03272			107.04	9.69569	107.04	5.24997	107.04	10.3616	66.9	4.82021	66.9	7.08188			66.9	4.2435
	107.2	9.70833	90.6667	3.01341	22.3333	1.03373			107.2	9.70833	107.2	5.25751	107.2	10.3734	67	4.82179	67	7.08488			67	4.24591
	107.36	9.72217	90.8333	3.01757	22.3667	1.03555			107.36	9.72217	107.36	5.26631	107.36	10.3875	67.1	4.82329	67.1	7.09004			67.1	4.24776
	107.52	9.73715	91	3.02117	22.4	1.03685			107.52	9.73715	107.52	5.27497	107.52	10.4024	67.2	4.82478	67.2	7.09309			67.2	4.25029
	107.68	9.74826	91.1667	3.0255	22.4333	1.03878			107.68	9.74826	107.68	5.28438	107.68	10.4164	67.3	4.82702	67.3	7.09695			67.3	4.25442
	107.84	9.76084	91.3333	3.03015	22.4667	1.04014			107.84	9.76084	107.84	5.29201	107.84	10.4314	67.4	4.8284	67.4	7.1017			67.4	4.25648
	108	9.77347	91.5	3.03462	22.5	1.04169			108	9.77347	108	5.29765	108	10.4457	67.5	4.83018	67.5	7.10645			67.5	4.25848
	108.16	9.7787	91.6667	3.03993	22.5333	1.04373			108.16	9.7787	108.16	5.30443	108.16	10.4594	67.6	4.83142	67.6	7.10939			67.6	4.2609
	108.32	9.7837	91.8333	3.04602	22.5667	1.0454			108.32	9.7837	108.32	5.31364	108.32	10.4732	67.7	4.83382	67.7	7.11273			67.7	4.2639
	108.48	9.79179	92	3.05083	22.6	1.04734			108.48	9.79179	108.48	5.32325	108.48	10.4858	67.8	4.83525	67.8	7.11625			67.8	4.26643
	108.64	9.80278	92.1667	3.05618	22.6333	1.04938			108.64	9.80278	108.64	5.33207	108.64	10.4972	67.9	4.83651	67.9	7.11985			67.9	4.26967
	108.8	9.81619	92.3333	3.06104	22.6667	1.05134			108.8	9.81619	108.8	5.33725	108.8	10.5119	68	4.83934	68	7.12367			68	4.27138
	108.96	9.83074	92.5	3.0657	22.7	1.05366			108.96	9.83074	108.96	5.34258	108.96	10.5262	68.1	4.84096	68.1	7.12721			68.1	4.27366
	109.12	9.84514	92.6667	3.07032	22.7333	1.05579			109.12	9.84514	109.12	5.34843	109.12	10.5395	68.2	4.84196	68.2	7.13069			68.2	4.27763
	109.28	9.85632	92.8333	3.07493	22.7667	1.05795			109.28	9.85632	109.28	5.35481	109.28	10.5537	68.3	4.84346	68.3	7.13517			68.3	4.2799
	109.44	9.85982	93	3.07874	22.8	1.05975			109.44	9.85982	109.44	5.36173	109.44	10.5658	68.4	4.84489	68.4	7.13823			68.4	4.28106
	109.6	9.86899	93.1667	3.08202	22.8333	1.06139			109.6	9.86899	109.6	5.36722	109.6	10.5798	68.5	4.84621	68.5	7.14199			68.5	4.28341
	109.76	9.88213	93.3333	3.08535	22.8667	1.06314			109.76	9.88213	109.76	5.37372	109.76	10.5938	68.6	4.84845	68.6	7.14542			68.6	4.28565
	109.92	9.89888	93.5	3.08942	22.9	1.06469			109.92	9.89888	109.92	5.37959	109.92	10.607	68.7	4.85014	68.7	7.14935			68.7	4.28865
	110.08	9.91186	93.6667	3.09257	22.9333	1.06702			110.08	9.91186	110.08	5.38746	110.08	10.6202	68.8	4.85167	68.8	7.1531			68.8	4.29105
	110.24	9.92664	93.8333	3.09595	22.9667	1.06888			110.24	9.92664	110.24	5.39563	110.24	10.629	68.9	4.85335	68.9	7.15661			68.9	4.29306
	110.4	9.94001	94	3.09931	23	1.07069			110.4	9.94001	110.4	5.40397	110.4	10.6435	69	4.85493	69	7.16016			69	4.29566
	110.56	9.95409	94.1667	3.10337	23.0333	1.07264			110.56	9.95409	110.56	5.41089	110.56	10.6571	69.1	4.85611	69.1	7.16194			69.1	4.29751
	110.72	9.9668	94.3333	3.10717	23.0667	1.0746			110.72	9.9668	110.72	5.41878	110.72	10.6714	69.2	4.85726	69.2	7.16567			69.2	4.29955
	110.88	9.98017	94.5	3.11046	23.1	1.07672			110.88	9.98017	110.88	5.42887	110.88	10.6845	69.3	4.85912	69.3	7.1696			69.3	4.30179
	111.04	9.99364	94.6667	3.11373	23.1333	1.07822			111.04	9.99364	111.04	5.43569	111.04	10.6976	69.4	4.86038	69.4	7.17482			69.4	4.30279
	111.2	10.0076	94.8333	3.11706	23.1667	1.07981			111.2	10.0076	111.2	5.44429	111.2	10.7109	69.5	4.86214	69.5	7.17924			69.5	4.30496
	111.36	10.0204	95	3.12114	23.2	1.08131			111.36	10.0204	111.36	5.44953	111.36	10.7241	69.6	4.86363	69.6	7.1818			69.6	4.30779
	111.52	10.0345	95.1667	3.12429	23.2333	1.08275			111.52	10.0345	111.52	5.45715	111.52	10.7388	69.7	4.86495	69.7	7.18575			69.7	4.31039
	111.68	10.0476	95.3333	3.12767	23.2667	1.08476			111.68	10.0476	111.68	5.46532	111.68	10.7514	69.8	4.86637	69.8	7.18968			69.8	4.31243
	111.84	10.0538	95.5	3.13103	23.3	1.08631			111.84	10.0538	111.84	5.47585	111.84	10.764	69.9	4.8683	69.9	7.19404			69.9	4.31452
	112	10.0648	95.6667	3.13509	23.3333	1.08804			112	10.0648	112	5.48233	112	10.7722	70	4.86945	70	7.19748			70	4.31713
	112.16	10.0788	95.8333	3.13888	23.3667	1.08965			112.16	10.0788	112.16	5.49048	112.16	10.7861	70.1	4.87086	70.1	7.20026			70.1	4.32013
	112.32	10.0917	96	3.14217	23.4	1.09106			112.32	10.0917	112.32	5.49806	112.32	10.8	70.2	4.87283	70.2	7.20429			70.2	4.32277
	112.48	10.1054	96.1667	3.145	23.4333	1.09254			112.48	10.1054	112.48	5.50557	112.48	10.8148	70.3	4.87354	70.3	7.20794			70.3	4.32474
	112.64	10.1097	96.3333	3.14751	23.4667	1.09418			112.64	10.1097	112.64	5.51274	112.64	10.8283	70.4	4.87441	70.4	7.21059			70.4	4.32674
	112.8	10.1216	96.5	3.1508	23.5	1.0954			112.8	10.1216	112.8	5.52199	112.8	10.8417	70.5	4.87566	70.5	7.21406			70.5	4.32935
	112.96	10.1367	96.6667	3.15412	23.5333	1.09744			112.96	10.1367	112.96	5.52846	112.96	10.8542	70.6	4.87724	70.6	7.21768			70.6	4.33136
	113.12	10.152	96.8333	3.15726	23.5667	1.09873			113.12	10.152	113.12	5.53502	113.12	10.8673	70.7	4.87874	70.7	7.22123			70.7	4.3332
	113.28	10.169	97	3.16115	23.6	1.10041			113.28	10.169	113.28	5.54406	113.28	10.8824	70.8	4.88005	70.8	7.22402			70.8	4.33665
	113.44	10.1862	97.1667	3.16512	23.6333	1.10151			113.44	10.1862	113.44	5.55083	113.44	10.8947	70.9	4.88147	70.9	7.22816			70.9	4.33881
	113.6	10.2005	97.3333	3.16946	23.6667	1.10287			113.6	10.2006	113.6	5.56006	113.6	10.9079	71	4.88245	71	7.23094			71	4.34025
	113.76	10.2114	97.5	3.17383	23.7	1.10446			113.76	10.2114	113.76	5.56797	113.76	10.9181	71.1	4.8836	71.1	7.23473			71.1	4.34351
	113.92	10.2173	97.6667	3.17822	23.7333	1.10619			113.92	10.2173	113.92	5.57491	113.92	10.9271	71.2	4.88438	71.2	7.23747			71.2	4.34592
	114.08	10.2184	97.8333	3.18304	23.7667	1.10755			114.08	10.2184	114.08	5.58213	114.08	10.9391	71.3	4.88577	71.3	7.24161			71.3	4.34873
	114.24	10.2257	98	3.18836	23.8	1.10922			114.24	10.2257	114.24	5.59105	114.24	10.9516	71.4	4.88656	71.4	7.24429			71.4	4.34993
	114.4	10.2408	98.1667	3.19277	23.8333	1.11027			114.4	10.2408	114.4	5.59808	114.4	10.9677	71.5	4.88718	71.5	7.24963			71.5	4.35145
	114.56	10.2551	98.3333	3.1977	23.8667	1.11171			114.56	10.2551	114.56	5.60795	114.56	10.9814	71.6	4.88797	71.6	7.25218			71.6	4.35414
	114.72	10.2717	98.5	3.20315	23.9	1.11324			114.72	10.2717	114.72	5.61515	114.72	10.9952	71.7	4.88875	71.7	7.25474			71.7	4.35614
	114.88	10.2804	98.6667	3.2079	23.9333	1.11517			114.88	10.2804	114.88	5.62212	114.88	11.0093	71.8	4.88875	71.8	7.25714			71.8	4.35841
	115.04	10.2865	98.8333	3.21207	23.9667	1.1165			115.04	10.2865	115.04	5.62842	115.04	11.0231	71.9	4.88875	71.9	7.26086			71.9	4.36224
	115.2	10.2985	99	3.21644	24	1.11792			115.2	10.2985	115.2	5.63552	115.2	11.0359	72	4.88934	72	7.26441			72	4.36436
	115.36	10.3141	99.1667	3.2202	24.0333	1.12019			115.36	10.3141	115.36	5.64124	115.36	11.0502	72.1	4.88954	72.1	7.26803			72.1	4.36589
	115.52	10.3311	99.3333	3.22377	24.0667	1.12227			115.52	10.3311	115.52	5.64429	115.52	11.0622	72.2	4.88973	72.2	7.27128			72.2	4.36889
	115.68	10.3475	99.5	3.22702	24.1	1.12369			115.68	10.3475	115.68	5.64701	115.68	11.0756	72.3	4.88973	72.3	7.27414			72.3	4.37124
	115.84	10.3516	99.6667	3.2302	24.1333	1.12569			115.84	10.3516	115.84	5.65208	115.84	11.0908	72.4	4.89001	72.4	7.27653			72.4	4.37425
	116	10.3578	99.8333	3.23286	24.1667	1.12719			116	10.3578	116	5.65738	116	11.1042	72.5	4.89021	72.5	7.27967			72.5	4.37626
	116.16	10.3689	100	3.23569	24.2	1.12932			116.16	10.3689	116.16	5.66473	116.16	11.116	72.6	4.8906	72.6	7.2833			72.6	4.37728
	116.32	10.3839	100.167	3.23794	24.2333	1.13105			116.32	10.3839	116.32	5.6718	116.32	11.1287	72.7	4.89122	72.7	7.28624			72.7	4.37995
	116.48	10.3986	100.333	3.24004	24.2667	1.13321			116.48	10.3986	116.48	5.68147	116.48	11.1432	72.8	4.89122	72.8	7.28902			72.8	4.38265
	116.64	10.4145	100.5	3.24285	24.3	1.13553			116.64	10.4145	116.64	5.68673	116.64	11.1552	72.9	4.89122	72.9	7.29139			72.9	4.38498
	116.8	10.4293	100.667	3.24488	24.3333	1.13721			116.8	10.4293	116.8	5.695	116.8	11.1681	73	4.89122	73	7.29446			73	4.38678
	116.96	10.4429	100.833	3.24715	24.3667	1.13894			116.96	10.4429	116.96	5.70231	116.96	11.1824	73.1	4.89122	73.1	7.29795			73.1	4.38848
	117.12	10.4558	101	3.24932	24.4	1.14145			117.12	10.4559	117.12	5.71007	117.12	11.196	73.2	4.89122	73.2	7.3009			73.2	4.39045
	117.28	10.4689	101.167	3.2512	24.4333	1.14281			117.28	10.4689	117.28	5.71689	117.28	11.2084	73.3	4.89122	73.3	7.30229			73.3	4.39351
	117.44	10.4789	101.333	3.25262	24.4667	1.14506			117.44	10.4789	117.44	5.7243	117.44	11.2175	73.4	4.89162	73.4	7.30576			73.4	4.3956
	117.6	10.4916	101.5	3.25426	24.5	1.14635			117.6	10.4916	117.6	5.73484	117.6	11.2321	73.5	4.89162	73.5	7.31077			73.5	4.39744
	117.76	10.5065	101.667	3.25582	24.5333	1.14803			117.76	10.5065	117.76	5.74164	117.76	11.2457	73.6	4.89162	73.6	7.31497			73.6	4.40008
	117.92	10.519	101.833	3.25701	24.5667	1.15003			117.92	10.519	117.92	5.74807	117.92	11.2599	73.7	4.89162	73.7	7.31802			73.7	4.40268
	118.08	10.5333	102	3.25801	24.6	1.15156			118.08	10.5333	118.08	5.75827	118.08	11.273	73.8	4.89162	73.8	7.32138			73.8	4.40457
	118.24	10.5452	102.167	3.25908	24.6333	1.15339			118.24	10.5452	118.24	5.76554	118.24	11.2847	73.9	4.89181	73.9	7.32511			73.9	4.40646
	118.4	10.5588	102.333	3.25987	24.6667	1.15483			118.4	10.5588	118.4	5.7724	118.4	11.2986	74	4.89181	74	7.32836			74	4.40897
	118.56	10.5693	102.5	3.26075	24.7	1.15645			118.56	10.5693	118.56	5.78176	118.56	11.3113	74.1	4.89181	74.1	7.33131			74.1	4.41223
	118.72	10.5785	102.667	3.26146	24.7333	1.15839			118.72	10.5785	118.72	5.78799	118.72	11.3238	74.2	4.89237	74.2	7.33509			74.2	4.41384
	118.88	10.5805	102.833	3.26174	24.7667	1.15971			118.88	10.5805	118.88	5.79497	118.88	11.3355	74.3	4.89237	74.3	7.33764			74.3	4.41537
	119.04	10.5864	103	3.26258	24.8	1.16154			119.04	10.5864	119.04	5.80223	119.04	11.3499	74.4	4.89237	74.4	7.34019			74.4	4.41716
	119.2	10.5972	103.167	3.26342	24.8333	1.16283			119.2	10.5972	119.2	5.81133	119.2	11.3583	74.5	4.89237	74.5	7.34301			74.5	4.4192
	119.36	10.611	103.333	3.26471	24.8667	1.16436			119.36	10.611	119.36	5.81931	119.36	11.3631	74.6	4.89237	74.6	7.3452			74.6	4.42066
	119.52	10.6251	103.5	3.26586	24.9	1.16609			119.52	10.6251	119.52	5.82734	119.52	11.3717	74.7	4.89237	74.7	7.34879			74.7	4.42366
	119.68	10.641	103.667	3.26776	24.9333	1.1679			119.68	10.641	119.68	5.83466	119.68	11.3836	74.8	4.89237	74.8	7.35134			74.8	4.42634
	119.84	10.6557	103.833	3.26993	24.9667	1.16985			119.84	10.6557	119.84	5.84443	119.84	11.3978	74.9	4.89237	74.9	7.35371			74.9	4.42823
	120	10.6706	104	3.27237	25	1.17172			120	10.6706	120	5.85091	120	11.4099	75	4.89237	75	7.35646			75	4.43002
	120.16	10.6826	104.167	3.27591	25.0333	1.17295			120.16	10.6826	120.16	5.858	120.16	11.4216	75.1	4.89237	75.1	7.35863			75.1	4.43186
	120.32	10.6835	104.333	3.27996	25.0667	1.17367			120.32	10.6835	120.32	5.86463	120.32	11.4355	75.2	4.89237	75.2	7.36083			75.2	4.43371
	120.48	10.6882	104.5	3.28502	25.1	1.17502			120.48	10.6882	120.48	5.87236	120.48	11.4491	75.3	4.89237	75.3	7.3635			75.3	4.43654
	120.64	10.7001	104.667	3.29005	25.1333	1.17574			120.64	10.7001	120.64	5.88117	120.64	11.4635	75.4	4.89237	75.4	7.36612			75.4	4.43811
	120.8	10.7142	104.833	3.29566	25.1667	1.17656			120.8	10.7142	120.8	5.89027	120.8	11.4759	75.5	4.89237	75.5	7.36909			75.5	4.43939
	120.96	10.7282	105	3.30126	25.2	1.17746			120.96	10.7282	120.96	5.89664	120.96	11.4897	75.6	4.89308	75.6	7.37133			75.6	4.44067
	121.12	10.7428	105.167	3.3065	25.2333	1.17775			121.12	10.7428	121.12	5.90525	121.12	11.5024	75.7	4.89308	75.7	7.37389			75.7	4.44283
	121.28	10.7565	105.333	3.31097	25.2667	1.17839			121.28	10.7565	121.28	5.91376	121.28	11.5158	75.8	4.89308	75.8	7.37675			75.8	4.44583
	121.44	10.7713	105.5	3.31489	25.3	1.17904			121.44	10.7713	121.44	5.92026	121.44	11.5296	75.9	4.89308	75.9	7.38037			75.9	4.44773
	121.6	10.7845	105.667	3.31716	25.3333	1.17985			121.6	10.7845	121.6	5.92823	121.6	11.5434	76	4.89308	76	7.38433			76	4.45015
	121.76	10.7963	105.833	3.31805	25.3667	1.18049			121.76	10.7963	121.76	5.93495	121.76	11.556	76.1	4.89308	76.1	7.38575			76.1	4.4525
	121.92	10.8035	106	3.31904	25.4	1.18121			121.92	10.8035	121.92	5.94277	121.92	11.5674	76.2	4.89308	76.2	7.38804			76.2	4.45465
	122.08	10.813	106.167	3.31955	25.4333	1.18258			122.08	10.813	122.08	5.9501	122.08	11.58	76.3	4.89308	76.3	7.39013			76.3	4.45654
	122.24	10.8235	106.333	3.3203	25.4667	1.18315			122.24	10.8235	122.24	5.95848	122.24	11.5925	76.4	4.89308	76.4	7.39236			76.4	4.45867
	122.4	10.8348	106.5	3.321	25.5	1.18437			122.4	10.8348	122.4	5.96457	122.4	11.607	76.5	4.89308	76.5	7.39626			76.5	4.46084
	122.56	10.8476	106.667	3.32156	25.5333	1.18521			122.56	10.8477	122.56	5.97299	122.56	11.6217	76.6	4.8937	76.6	7.39821			76.6	4.46255
	122.72	10.8621	106.833	3.32262	25.5667	1.18582			122.72	10.8621	122.72	5.98068	122.72	11.6344	76.7	4.8937	76.7	7.40085			76.7	4.46461
	122.88	10.8769	107	3.324	25.6	1.18643			122.88	10.8769	122.88	5.98483	122.88	11.6487	76.8	4.8937	76.8	7.40226			76.8	4.46725
	123.04	10.8915	107.167	3.32543	25.6333	1.18747			123.04	10.8915	123.04	5.98829	123.04	11.6617	76.9	4.8937	76.9	7.40521			76.9	4.46972
	123.2	10.9054	107.333	3.32737	25.6667	1.1889			123.2	10.9054	123.2	5.99131	123.2	11.6737	77	4.8937	77	7.40758			77	4.47273
	123.36	10.9173	107.5	3.3295	25.7	1.18992			123.36	10.9173	123.36	5.99502	123.36	11.6861	77.1	4.8937	77.1	7.40996			77.1	4.47444
	123.52	10.9245	107.667	3.33257	25.7333	1.19096			123.52	10.9245	123.52	5.99965	123.52	11.6979	77.2	4.8937	77.2	7.41226			77.2	4.47633
	123.68	10.9264	107.833	3.33616	25.7667	1.19208			123.68	10.9264	123.68	6.00623	123.68	11.7103	77.3	4.8937	77.3	7.41455			77.3	4.47861
	123.84	10.9329	108	3.33996	25.8	1.19324			123.84	10.9329	123.84	6.01191	123.84	11.7254	77.4	4.8937	77.4	7.41701			77.4	4.47989
	124	10.9469	108.167	3.34447	25.8333	1.19474			124	10.9469	124	6.01694	124	11.7379	77.5	4.8937	77.5	7.41894			77.5	4.48274
	124.16	10.9605	108.333	3.34993	25.8667	1.1961			124.16	10.9605	124.16	6.02618	124.16	11.7523	77.6	4.8937	77.6	7.42088			77.6	4.48547
	124.32	10.9748	108.5	3.35461	25.9	1.19779			124.32	10.9748	124.32	6.03089	124.32	11.7655	77.7	4.89425	77.7	7.42274			77.7	4.48681
	124.48	10.9866	108.667	3.36032	25.9333	1.19934			124.48	10.9866	124.48	6.03726	124.48	11.7775	77.8	4.89564	77.8	7.42548			77.8	4.48862
	124.64	10.9894	108.833	3.3657	25.9667	1.20097			124.64	10.9894	124.64	6.04636	124.64	11.7904	77.9	4.89626	77.9	7.42804			77.9	4.49027
	124.8	11.0007	109	3.37123	26	1.2029			124.8	11.0007	124.8	6.05592	124.8	11.8041	78	4.89751	78	7.42997			78	4.49193
	124.96	11.0145	109.167	3.37768	26.0333	1.20492			124.96	11.0144	124.96	6.06237	124.96	11.8169	78.1	4.90104	78.1	7.43271			78.1	4.49421
	125.12	11.0302	109.333	3.38378	26.0667	1.20698			125.12	11.0302	125.12	6.07151	125.12	11.8295	78.2	4.90497	78.2	7.43527			78.2	4.49621
	125.28	11.0469	109.5	3.39059	26.1	1.20873			125.28	11.0469	125.28	6.07751	125.28	11.8391	78.3	4.90988	78.3	7.43685			78.3	4.49774
	125.44	11.0613	109.667	3.39656	26.1333	1.21076			125.44	11.0614	125.44	6.08606	125.44	11.8493	78.4	4.91331	78.4	7.43986			78.4	4.4989
	125.6	11.0749	109.833	3.40107	26.1667	1.21263			125.6	11.0749	125.6	6.09211	125.6	11.8598	78.5	4.91718	78.5	7.44203			78.5	4.50091
	125.76	11.0864	110	3.40652	26.2	1.21421			125.76	11.0864	125.76	6.09877	125.76	11.8773	78.6	4.92123	78.6	7.44518			78.6	4.50247
	125.92	11.0991	110.167	3.41121	26.2333	1.21566			125.92	11.0991	125.92	6.10652	125.92	11.888	78.7	4.92407	78.7	7.44696			78.7	4.50559
	126.08	11.1126	110.333	3.41692	26.2667	1.21726			126.08	11.1125	126.08	6.11331	126.08	11.9029	78.8	4.92706	78.8	7.44935			78.8	4.50703
	126.24	11.1259	110.5	3.42229	26.3	1.21874			126.24	11.1259	126.24	6.1219	126.24	11.9156	78.9	4.92838	78.9	7.45131			78.9	4.50793
	126.4	11.1399	110.667	3.42783	26.3333	1.22056			126.4	11.1399	126.4	6.12912	126.4	11.929	79	4.92944	79	7.45309			79	4.50965
	126.56	11.1512	110.833	3.43427	26.3667	1.22232			126.56	11.1512	126.56	6.13681	126.56	11.9419	79.1	4.93002	79.1	7.45644			79.1	4.51169
	126.72	11.1656	111	3.44038	26.4	1.2238			126.72	11.1656	126.72	6.14415	126.72	11.9559	79.2	4.93022	79.2	7.45758			79.2	4.51331
	126.88	11.1769	111.167	3.44719	26.4333	1.22555			126.88	11.1769	126.88	6.14968	126.88	11.9685			79.3	7.55917			79.3	4.51411
	127.04	11.1795	111.333	3.45316	26.4667	1.22691			127.04	11.1795	127.04	6.15758	127.04	11.9803			79.4	7.56113			79.4	4.51513
	127.2	11.1838	111.5	3.45766	26.5	1.22839			127.2	11.1838	127.2	6.16596	127.2	11.9952			79.5	7.56313			79.5	4.51692
	127.36	11.1946	111.667	3.46312	26.5333	1.23003			127.36	11.1946	127.36	6.17422	127.36	12.0085			79.6	7.56511			79.6	4.51933
	127.52	11.2071	111.833	3.46781	26.5667	1.23107			127.52	11.2071	127.52	6.18127	127.52	12.0194			79.7	7.56708			79.7	4.52122
	127.68	11.2223	112	3.47351	26.6	1.23219			127.68	11.2223	127.68	6.18736	127.68	12.0342			79.8	7.56847			79.8	4.52356
	127.84	11.2367	112.167	3.47889	26.6333	1.23367			127.84	11.2367	127.84	6.19529	127.84	12.0478			79.9	7.57048			79.9	4.52528
	128	11.2481	112.333	3.48442	26.6667	1.23485			128	11.2481	128	6.20433	128	12.0595			80	7.57259			80	4.52752
	128.16	11.2536	112.5	3.49087	26.7	1.23609			128.16	11.2536	128.16	6.21105	128.16	12.0746			80.1	7.57416			80.1	4.52961
	128.32	11.268	112.667	3.49697	26.7333	1.23745			128.32	11.268	128.32	6.21842	128.32	12.0887			80.2	7.57534			80.2	4.5333
	128.48	11.2829	112.833	3.50379	26.7667	1.23861			128.48	11.283	128.48	6.22718	128.48	12.1005			80.3	7.57659			80.3	4.53551
	128.64	11.2968	113	3.50975	26.8	1.23994			128.64	11.2968	128.64	6.23369	128.64	12.1138			80.4	7.57797			80.4	4.53755
	128.8	11.3123	113.167	3.51565	26.8333	1.24138			128.8	11.3123	128.8	6.24126	128.8	12.1256			80.5	7.58054			80.5	4.53915
	128.96	11.3283	113.333	3.52145	26.8667	1.2428			128.96	11.3283	128.96	6.24821	128.96	12.1402			80.6	7.58191			80.6	4.54017
	129.12	11.3423	113.5	3.52832	26.9	1.24416			129.12	11.3423	129.12	6.25524	129.12	12.1527			80.7	7.5833			80.7	4.54262
	129.28	11.3543	113.667	3.53352	26.9333	1.24545			129.28	11.3543	129.28	6.26147	129.28	12.1621			80.8	7.58535			80.8	4.54475
	129.44	11.3627	113.833	3.53972	26.9667	1.24709			129.44	11.3627	129.44	6.26982	129.44	12.1719			80.9	7.58774			80.9	4.54647
	129.6	11.3671	114	3.54553	27	1.24838			129.6	11.3671	129.6	6.27804	129.6	12.1862			81	7.59013			81	4.54775
	129.76	11.371	114.167	3.55162	27.0333	1.24982			129.76	11.371	129.76	6.28516	129.76	12.2014			81.1	7.59171			81.1	4.5496
	129.92	11.3819	114.333	3.55695	27.0667	1.25129			129.92	11.382	129.92	6.29323	129.92	12.2141			81.2	7.59259			81.2	4.55086
	130.08	11.3943	114.5	3.56195	27.1	1.25302			130.08	11.3943	130.08	6.30086	130.08	12.2272			81.3	7.59347			81.3	4.55276
	130.24	11.4068	114.667	3.56788	27.1333	1.25471			130.24	11.4068	130.24	6.30869	130.24	12.241			81.4	7.59418			81.4	4.55481
	130.4	11.4208	114.833	3.57334	27.1667	1.25612			130.4	11.4208	130.4	6.31731	130.4	12.2542			81.5	7.59457			81.5	4.55641
	130.56	11.4344	115	3.57904	27.2	1.25767			130.56	11.4344	130.56	6.32481	130.56	12.268			81.6	7.59485			81.6	4.55821
	130.72	11.4457	115.167	3.58524	27.2333	1.25928			130.72	11.4457	130.72	6.33173	130.72	12.2799			81.7	7.59524			81.7	4.56021
	130.88	11.4585	115.333	3.5906	27.2667	1.26102			130.88	11.4585	130.88	6.33955	130.88	12.2936			81.8	7.59524			81.8	4.56122
	131.04	11.4704	115.5	3.59623	27.3	1.26262			131.04	11.4704	131.04	6.34502	131.04	12.3047			81.9	7.59524			81.9	4.5631
	131.2	11.4801	115.667	3.60157	27.3333	1.26404			131.2	11.4801	131.2	6.35327	131.2	12.3192			82	7.59544			82	4.56483
	131.36	11.4831	115.833	3.60708	27.3667	1.26568			131.36	11.4831	131.36	6.35989	131.36	12.3317			82.1	7.59572			82.1	4.56639
	131.52	11.4884	116	3.61382	27.4	1.26696			131.52	11.4884	131.52	6.36935	131.52	12.3427			82.2	7.59611			82.2	4.56756
	131.68	11.499	116.167	3.61975	27.4333	1.26864			131.68	11.499	131.68	6.37527	131.68	12.358			82.3	7.59611			82.3	4.56912
	131.84	11.5138	116.333	3.62585	27.4667	1.27028			131.84	11.5138	131.84	6.38263	131.84	12.3722			82.4	7.59611			82.4	4.5711
	132	11.5278	116.5	3.63253	27.5	1.27212			132	11.5278	132	6.38894	132	12.384			82.5	7.59631			82.5	4.57231
	132.16	11.5427	116.667	3.63826	27.5333	1.2738			132.16	11.5427	132.16	6.39598	132.16	12.3975			82.6	7.5967			82.6	4.57416
	132.32	11.5567	116.833	3.64411	27.5667	1.27523			132.32	11.5567	132.32	6.40505	132.32	12.4098			82.7	7.59726			82.7	4.57625
	132.48	11.5703	117	3.64965	27.6	1.27679			132.48	11.5703	132.48	6.41327	132.48	12.422			82.8	7.59745			82.8	4.57826
	132.64	11.5825	117.167	3.65478	27.6333	1.27859			132.64	11.5825	132.64	6.41952	132.64	12.4348			82.9	7.59745			82.9	4.57966
	132.8	11.5962	117.333	3.66065	27.6667	1.28001			132.8	11.5962	132.8	6.42849	132.8	12.4478			83	7.59824			83	4.5815
	132.96	11.6077	117.5	3.66605	27.7	1.28176			132.96	11.6077	132.96	6.43443	132.96	12.4609			83.1	7.59843			83.1	4.58279
	133.12	11.6198	117.667	3.67198	27.7333	1.28259			133.12	11.6199	133.12	6.44228	133.12	12.4672			83.2	7.59902			83.2	4.58521
	133.28	11.6315	117.833	3.67807	27.7667	1.28288			133.28	11.6315	133.28	6.44969	133.28	12.4797			83.3	7.59922			83.3	4.58693
	133.44	11.6444	118	3.68476	27.8	1.28317			133.44	11.6444	133.44	6.45736	133.44	12.4949			83.4	7.59922			83.4	4.58837
	133.6	11.6577	118.167	3.69049	27.8333	1.28346			133.6	11.6577	133.6	6.46448	133.6	12.5087			83.5	7.59922			83.5	4.59079
	133.76	11.6687	118.333	3.69634	27.8667	1.28346			133.76	11.6687	133.76	6.47169	133.76	12.5228			83.6	7.59922			83.6	4.59263
	133.92	11.682	118.5	3.70188	27.9	1.28374			133.92	11.682	133.92	6.47874	133.92	12.536			83.7	7.59922			83.7	4.59487
	134.08	11.694	118.667	3.707	27.9333	1.28418			134.08	11.694	134.08	6.48681	134.08	12.5489			83.8	7.59922			83.8	4.59765
	134.24	11.707	118.833	3.71288	27.9667	1.2849			134.24	11.707	134.24	6.49422	134.24	12.562			83.9	7.59922			83.9	4.59927
	134.4	11.7094	119	3.71828	28	1.28518			134.4	11.7094	134.4	6.50189	134.4	12.5758			84	7.59984			84	4.60127
	134.56	11.7109	119.167	3.72421	28.0333	1.28578			134.56	11.7109	134.56	6.51005	134.56	12.5872			84.1	7.60055			84.1	4.60292
	134.72	11.7134	119.333	3.7303	28.0667	1.28651			134.72	11.7134	134.72	6.5155	134.72	12.6008			84.2	7.60398			84.2	4.60543
	134.88	11.721	119.5	3.73698	28.1	1.28715			134.88	11.721	134.88	6.52244	134.88	12.6135			84.3	7.60733			84.3	4.6076
	135.04	11.7344	119.667	3.74271	28.1333	1.28767			135.04	11.7344	135.04	6.53085	135.04	12.6258			84.4	7.61269			84.4	4.60958
	135.2	11.7491	119.833	3.74856	28.1667	1.28844			135.2	11.7491	135.2	6.53957	135.2	12.6377			84.5	7.61636			84.5	4.61115
	135.36	11.7638	120	3.7541	28.2	1.28922			135.36	11.7638	135.36	6.54705	135.36	12.6491			84.6	7.62177			84.6	4.61243
	135.52	11.7764	120.167	3.75923	28.2333	1.28986			135.52	11.7764	135.52	6.55408	135.52	12.6619			84.7	7.62591			84.7	4.61413
	135.68	11.7874	120.333	3.76511	28.2667	1.29032			135.68	11.7874	135.68	6.56102	135.68	12.6773			84.8	7.63004			84.8	4.61513
	135.84	11.7995	120.5	3.7705	28.3	1.29128			135.84	11.7995	135.84	6.56986	135.84	12.6902			84.9	7.63173			84.9	4.61641
	136	11.8132	120.667	3.77643	28.3333	1.292			136	11.8132	136	6.57615	136	12.7029			85	7.63359			85	4.61813
	136.16	11.8261	120.833	3.78252	28.3667	1.29302			136.16	11.8261	136.16	6.58581	136.16	12.7157			85.1	7.63527			85.1	4.61959
	136.32	11.8368	121	3.78921	28.4	1.29475			136.32	11.8368	136.32	6.595	136.32	12.7283			85.2	7.6367			85.2	4.62061
	136.48	11.8497	121.167	3.79494	28.4333	1.29575			136.48	11.8497	136.48	6.60064	136.48	12.7399			85.3	7.63748			85.3	4.62188
	136.64	11.862	121.333	3.80079	28.4667	1.29705			136.64	11.862	136.64	6.6066	136.64	12.7518			85.4	7.63807			85.4	4.62353
	136.8	11.8728	121.5	3.80633	28.5	1.29806			136.8	11.8728	136.8	6.61283	136.8	12.766			85.5	7.63895			85.5	4.62581
	136.96	11.8828	121.667	3.81146	28.5333	1.29937			136.96	11.8828	136.96	6.61954	136.96	12.779			85.6	7.63915			85.6	4.62695
	137.12	11.889	121.833	3.81733	28.5667	1.30055			137.12	11.889	137.12	6.62792	137.12	12.7858			85.7	7.63915			85.7	4.62851
	137.28	11.8955	122	3.82273	28.6	1.30156			137.28	11.8955	137.28	6.63601	137.28	12.7927			85.8	7.63943			85.8	4.62908
	137.44	11.897	122.167	3.82866	28.6333	1.30357			137.44	11.897	137.44	6.64252	137.44	12.8026			85.9	7.63943			85.9	4.63069
	137.6	11.9043	122.333	3.83475	28.6667	1.30546			137.6	11.9043	137.6	6.65002	137.6	12.8162			86	7.64005			86	4.63267
	137.76	11.9189	122.5	3.84144	28.7	1.30661			137.76	11.9189	137.76	6.65753	137.76	12.83			86.1	7.64005			86.1	4.63419
	137.92	11.9327	122.667	3.84716	28.7333	1.3087			137.92	11.9327	137.92	6.66215	137.92	12.8443			86.2	7.64005			86.2	4.63519
	138.08	11.9465	122.833	3.85302	28.7667	1.31066			138.08	11.9465	138.08	6.66725	138.08	12.856			86.3	7.64005			86.3	4.63619
	138.24	11.9592	123	3.85856	28.8	1.3131			138.24	11.9592	138.24	6.67072	138.24	12.8697			86.4	7.64025			86.4	4.63765
	138.4	11.9719	123.167	3.86368	28.8333	1.31454			138.4	11.9719	138.4	6.67475	138.4	12.88			86.5	7.64052			86.5	4.63905
	138.56	11.9826	123.333	3.86956	28.8667	1.3167			138.56	11.9826	138.56	6.68003	138.56	12.8858			86.6	7.64072			86.6	4.64107
	138.72	11.9901	123.5	3.87495	28.9	1.31857			138.72	11.9901	138.72	6.68825	138.72	12.8947			86.7	7.64092			86.7	4.64291
	138.88	11.9933	123.667	3.88078	28.9333	1.32033			138.88	11.9933	138.88	6.69721	138.88	12.9064			86.8	7.64092			86.8	4.64489
	139.04	12.001	123.833	3.88644	28.9667	1.32208			139.04	12.001	139.04	6.70408	139.04	12.9179			86.9	7.64092			86.9	4.64623
	139.2	12.0127	124	3.89223	29	1.3244			139.2	12.0127	139.2	6.71091	139.2	12.9306			87	7.64092			87	4.6474
	139.36	12.0268	124.167	3.89816	29.0333	1.32613			139.36	12.0268	139.36	6.719	139.36	12.9446			87.1	7.64092			87.1	4.64881
	139.52	12.0422	124.333	3.90413	29.0667	1.32793			139.52	12.0422	139.52	6.72552	139.52	12.9573			87.2	7.64092			87.2	4.64994
	139.68	12.0578	124.5	3.90978	29.1	1.32973			139.68	12.0578	139.68	6.73374	139.68	12.9714			87.3	7.64111			87.3	4.65139
	139.84	12.0719	124.667	3.91526	29.1333	1.33158			139.84	12.0719	139.84	6.74165	139.84	12.9835			87.4	7.64111			87.4	4.65367
	140	12.0785	124.833	3.92085	29.1667	1.33381			140	12.0785	140	6.74787	140	12.9959			87.5	7.64131			87.5	4.65529
	140.16	12.0822	125	3.927	29.2	1.33554			140.16	12.0822	140.16	6.75602	140.16	13.0075			87.6	7.64131			87.6	4.65663
	140.32	12.0929	125.167	3.93306	29.2333	1.33746			140.32	12.0929	140.32	6.76195	140.32	13.0203			87.7	7.64131			87.7	4.65872
	140.48	12.1051	125.333	3.9385	29.2667	1.33966			140.48	12.1051	140.48	6.77131	140.48	13.0334			87.8	7.64131			87.8	4.65994
	140.64	12.1197	125.5	3.94423	29.3	1.34158			140.64	12.1197	140.64	6.7776	140.64	13.0475			87.9	7.64131			87.9	4.66156
	140.8	12.1322	125.667	3.94975	29.3333	1.34345			140.8	12.1322	140.8	6.78625	140.8	13.0604			88	7.64131			88	4.66379
	140.96	12.1466	125.833	3.95576	29.3667	1.34569			140.96	12.1466	140.96	6.79135	140.96	13.0718			88.1	7.64131			88.1	4.66595
	141.12	12.1585	126	3.9615	29.4	1.34751			141.12	12.1585	141.12	6.79838	141.12	13.0842			88.2	7.64131			88.2	4.66757
	141.28	12.1708	126.167	3.96726	29.4333	1.34909			141.28	12.1708	141.28	6.80435	141.28	13.0962			88.3	7.64131			88.3	4.66954
	141.44	12.1837	126.333	3.97272	29.4667	1.35137			141.44	12.1837	141.44	6.80539	141.44	13.1082			88.4	7.64131			88.4	4.67126
	141.6	12.1962	126.5	3.9788	29.5	1.35338			141.6	12.1962	141.6	6.80942	141.6	13.1174			88.5	7.64131			88.5	4.67332
	141.76	12.2086	126.667	3.98451	29.5333	1.35516			141.76	12.2086	141.76	6.81449	141.76	13.1303			88.6	7.64131			88.6	4.67485
	141.92	12.2228	126.833	3.99059	29.5667	1.35705			141.92	12.2228	141.92	6.8197	141.92	13.1439			88.7	7.64131			88.7	4.67585
	142.08	12.2362	127	3.9964	29.6	1.35956			142.08	12.2362	142.08	6.82552	142.08	13.158			88.8	7.64131			88.8	4.67756
	142.24	12.2493	127.167	4.00221	29.6333	1.36143			142.24	12.2494	142.24	6.83156	142.24	13.1703			88.9	7.64131			88.9	4.67941
	142.4	12.2631	127.333	4.008	29.6667	1.3636			142.4	12.2631	142.4	6.83876	142.4	13.1834			89	7.64131			89	4.68067
	142.56	12.2753	127.5	4.01406	29.7	1.36547			142.56	12.2753	142.56	6.84738	142.56	13.1956			89.1	7.64131			89.1	4.68213
	142.72	12.2882	127.667	4.01952	29.7333	1.36734			142.72	12.2882	142.72	6.85472	142.72	13.2069			89.2	7.64131			89.2	4.68347
	142.88	12.3003	127.833	4.02557	29.7667	1.36935			142.88	12.3003	142.88	6.86119	142.88	13.2196			89.3	7.64131			89.3	4.6848
	143.04	12.3123	128	4.03115	29.8	1.37125			143.04	12.3123	143.04	6.8709	143.04	13.2321			89.4	7.64131			89.4	4.68653
	143.2	12.3249	128.167	4.03708	29.8333	1.37326			143.2	12.3249	143.2	6.87732	143.2	13.2452			89.5	7.64131			89.5	4.68733
	143.36	12.3387	128.333	4.04225	29.8667	1.37476			143.36	12.3387	143.36	6.8855	143.36	13.2521			89.6	7.64131			89.6	4.68834
	143.52	12.3502	128.5	4.0476	29.9	1.37669			143.52	12.3502	143.52	6.89279	143.52	13.2586			89.7	7.64131			89.7	4.68904
	143.68	12.363	128.667	4.05347	29.9333	1.37878			143.68	12.363	143.68	6.9001	143.68	13.2694			89.8	7.64131			89.8	4.6899
	143.84	12.3768	128.833	4.05952	29.9667	1.38046			143.84	12.3768	143.84	6.90781	143.84	13.2835			89.9	7.64131			89.9	4.69107
	144	12.3893	129	4.06492	30	1.38279			144	12.3893	144	6.91537	144	13.2963			90	7.64131			90	4.69238
	144.16	12.4	129.167	4.07065	30.0333	1.38388			144.16	12.4	144.16	6.92105	144.16	13.3096			90.1	7.64131			90.1	4.69406
	144.32	12.4134	129.333	4.07631	30.0667	1.38584			144.32	12.4134	144.32	6.92358	144.32	13.3244			90.2	7.64131			90.2	4.69477
	144.48	12.4249	129.5	4.08245	30.1	1.38771			144.48	12.4249	144.48	6.92699	144.48	13.3371			90.3	7.64131			90.3	4.69537
	144.64	12.4375	129.667	4.08819	30.1333	1.38875			144.64	12.4375	144.64	6.93271	144.64	13.3493			90.4	7.64131			90.4	4.69617
	144.8	12.448	129.833	4.0946	30.1667	1.39023			144.8	12.448	144.8	6.93576	144.8	13.3593			90.5	7.64131			90.5	4.69707
	144.96	12.4607	130	4.09994	30.2	1.39178			144.96	12.4607	144.96	6.94255	144.96	13.3724			90.6	7.64131			90.6	4.69749
	145.12	12.4728	130.167	4.10606	30.2333	1.39319			145.12	12.4728	145.12	6.94855	145.12	13.3851			90.7	7.64131			90.7	4.69838
	145.28	12.4843	130.333	4.11174	30.2667	1.39519			145.28	12.4843	145.28	6.95644	145.28	13.3972			90.8	7.64131			90.8	4.69897
	145.44	12.4954	130.5	4.11765	30.3	1.39667			145.44	12.4954	145.44	6.96382	145.44	13.4102			90.9	7.64131			90.9	4.69969
	145.6	12.5071	130.667	4.12359	30.3333	1.39809			145.6	12.5071	145.6	6.97164	145.6	13.4222			91	7.64131			91	4.70019
	145.76	12.5188	130.833	4.12962	30.3667	1.39982			145.76	12.5188	145.76	6.97927	145.76	13.4345			91.1	7.64131			91.1	4.70118
	145.92	12.5312	131	4.13526	30.4	1.40155			145.92	12.5312	145.92	6.9859	145.92	13.446			91.2	7.64131			91.2	4.70177
	146.08	12.5441	131.167	4.14095	30.4333	1.40342			146.08	12.5441	146.08	6.99379	146.08	13.4589			91.3	7.64131			91.3	4.70221
	146.24	12.5557	131.333	4.14659	30.4667	1.40524			146.24	12.5557	146.24	7.0003	146.24	13.472			91.4	7.64131			91.4	4.70271
	146.4	12.5678	131.5	4.15203	30.5	1.40712			146.4	12.5678	146.4	7.00638	146.4	13.4841			91.5	7.64131			91.5	4.70364
	146.56	12.5801	131.667	4.15772	30.5333	1.40844			146.56	12.5801	146.56	7.01141	146.56	13.4943			91.6	7.64131			91.6	4.70434
	146.72	12.5916	131.833	4.16345	30.5667	1.41033			146.72	12.5916	146.72	7.01897	146.72	13.5067			91.7	7.64131			91.7	4.70488
	146.88	12.6025	132	4.16879	30.6	1.41178			146.88	12.6025	146.88	7.02686	146.88	13.5171			91.8	7.64131			91.8	4.70593
	147.04	12.6153	132.167	4.17491	30.6333	1.41322			147.04	12.6153	147.04	7.03466	147.04	13.5313			91.9	7.64131			91.9	4.70647
	147.2	12.6246	132.333	4.18075	30.6667	1.41469			147.2	12.6246	147.2	7.04226	147.2	13.5439			92	7.64131			92	4.70677
	147.36	12.6364	132.5	4.18656	30.7	1.41628			147.36	12.6364	147.36	7.05061	147.36	13.5569			92.1	7.6428			92.1	4.70707
	147.52	12.649	132.667	4.19247	30.7333	1.41729			147.52	12.649	147.52	7.05686	147.52	13.5695			92.2	7.64548			92.2	4.70747
	147.68	12.6592	132.833	4.19829	30.7667	1.41859			147.68	12.6592	147.68	7.06252	147.68	13.582			92.3	7.64926			92.3	4.70817
	147.84	12.6729	133	4.20402	30.8	1.42017			147.84	12.6729	147.84	7.06789	147.84	13.594			92.4	7.65455			92.4	4.70917
	148	12.6853	133.167	4.21008	30.8333	1.42146			148	12.6853	148	7.07679	148	13.6061			92.5	7.66021			92.5	4.71018
	148.16	12.6956	133.333	4.21561	30.8667	1.4222			148.16	12.6956	148.16	7.08489	148.16	13.618			92.6	7.66594			92.6	4.71069
	148.32	12.7078	133.5	4.22114	30.9	1.42306			148.32	12.7078	148.32	7.09071	148.32	13.6304			92.7	7.6708			92.7	4.71083
	148.48	12.7181	133.667	4.22721	30.9333	1.42411			148.48	12.7181	148.48	7.09902	148.48	13.6431			92.8	7.67199			92.8	4.71134
	148.64	12.7314	133.833	4.23314	30.9667	1.42515			148.64	12.7313	148.64	7.10644	148.64	13.6529			92.9	7.67358			92.9	4.71198
	148.8	12.7432	134	4.23858	31	1.42603			148.8	12.7432	148.8	7.11395	148.8	13.6645			93	7.67464			93	4.71292
	148.96	12.7547	134.167	4.24432	31.0333	1.42664			148.96	12.7547	148.96	7.12145	148.96	13.6719			93.1	7.67483			93.1	4.71368
	149.12	12.7659	134.333	4.25008	31.0667	1.42707			149.12	12.7659	149.12	7.12832	149.12	13.6847			93.2	7.67527			93.2	4.7148
	149.28	12.7782	134.5	4.25613	31.1	1.42768			149.28	12.7782	149.28	7.13618	149.28	13.6958			93.3	7.67547			93.3	4.71579
	149.44	12.7885	134.667	4.26133	31.1333	1.4284			149.44	12.7885	149.44	7.14225	149.44	13.7096			93.4	7.67606			93.4	4.71702
	149.6	12.8017	134.833	4.26716	31.1667	1.42868			149.6	12.8017	149.6	7.15207	149.6	13.7219			93.5	7.67645			93.5	4.71944
	149.76	12.813	135	4.27247	31.2	1.42883			149.76	12.813	149.76	7.15899	149.76	13.7357			93.6	7.67645			93.6	4.72166
	149.92	12.825	135.167	4.27795	31.2333	1.42935			149.92	12.825	149.92	7.16655	149.92	13.7487			93.7	7.67645			93.7	4.72359
	150.08	12.8356	135.333	4.28357	31.2667	1.42949			150.08	12.8356	150.08	7.17392	150.08	13.7611			93.8	7.67645			93.8	4.72616
	150.24	12.8482	135.5	4.28923	31.3	1.42963			150.24	12.8482	150.24	7.18076	150.24	13.7742			93.9	7.67645			93.9	4.72828
	150.4	12.86	135.667	4.29468	31.3333	1.42978			150.4	12.86	150.4	7.18873	150.4	13.7861			94	7.67645			94	4.73121
	150.56	12.8717	135.833	4.30079	31.3667	1.42992			150.56	12.8717	150.56	7.19556	150.56	13.7985			94.1	7.67689			94.1	4.73435
	150.72	12.8833	136	4.30679	31.4	1.43064			150.72	12.8833	150.72	7.20329	150.72	13.8104			94.2	7.67689			94.2	4.73686
	150.88	12.8947	136.167	4.31254	31.4333	1.43109			150.88	12.8947	150.88	7.21189	150.88	13.8227			94.3	7.67689			94.3	4.73926
	151.04	12.9072	136.333	4.31748	31.4667	1.4315			151.04	12.9072	151.04	7.21788	151.04	13.8347			94.4	7.67689			94.4	4.74179
	151.2	12.9183	136.5	4.32307	31.5	1.43208			151.2	12.9183	151.2	7.22591	151.2	13.8472			94.5	7.67689			94.5	4.7443
	151.36	12.9291	136.667	4.32866	31.5333	1.43236			151.36	12.9291	151.36	7.2338	151.36	13.8587			94.6	7.67689			94.6	4.74686
	151.52	12.9418	136.833	4.33428	31.5667	1.43296			151.52	12.9418	151.52	7.23887	151.52	13.872			94.7	7.67689			94.7	4.7488
	151.68	12.9535	137	4.33963	31.6	1.43357			151.68	12.9535	151.68	7.24553	151.68	13.8848			94.8	7.67689			94.8	4.75068
	151.84	12.965	137.167	4.34508	31.6333	1.43385			151.84	12.965	151.84	7.25286	151.84	13.8983			94.9	7.67795			94.9	4.7521
	152	12.9766	137.333	4.35057	31.6667	1.43445			152	12.9766	152	7.26059	152	13.909			95	7.67795			95	4.75375
	152.16	12.9895	137.5	4.35562	31.7	1.43518			152.16	12.9895	152.16	7.26846	152.16	13.9215			95.1	7.67795			95.1	4.75519
	152.32	13.0001	137.667	4.36081	31.7333	1.43576			152.32	13.0002	152.32	7.27731	152.32	13.934			95.2	7.67795			95.2	4.75658
	152.48	13.0116	137.833	4.36634	31.7667	1.43691			152.48	13.0116	152.48	7.28347	152.48	13.9467			95.3	7.67795			95.3	4.75753
	152.64	13.0227	138	4.37128	31.8	1.43735			152.64	13.0227	152.64	7.28964	152.64	13.9589			95.4	7.67795			95.4	4.75915
	152.8	13.0345	138.167	4.37715	31.8333	1.43799			152.8	13.0345	152.8	7.29868	152.8	13.972			95.5	7.67795			95.5	4.75956
	152.96	13.0467	138.333	4.38275	31.8667	1.43895			152.96	13.0467	152.96	7.30614	152.96	13.986			95.6	7.67795			95.6	4.76047
	153.12	13.0588	138.5	4.38753	31.9	1.44005			153.12	13.0588	153.12	7.31299	153.12	13.9969			95.7	7.67795			95.7	4.76097
	153.28	13.0701	138.667	4.39356	31.9333	1.44121			153.28	13.0701	153.28	7.31871	153.28	14.008			95.8	7.67795			95.8	4.76137
	153.44	13.0827	138.833	4.39891	31.9667	1.44281			153.44	13.0827	153.44	7.3279	153.44	14.0206			95.9	7.67795			95.9	4.76167
	153.6	13.0944	139	4.40508	32	1.44417			153.6	13.0944	153.6	7.33612	153.6	14.0331			96	7.67795			96	4.76257
	153.76	13.1048	139.167	4.41071	32.0333	1.44564			153.76	13.1048	153.76	7.3425	153.76	14.0462			96.1	7.67795			96.1	4.76287
	153.92	13.1161	139.333	4.41627	32.0667	1.44773			153.92	13.1161	153.92	7.34816	153.92	14.0589			96.2	7.67795			96.2	4.76319
	154.08	13.1273	139.5	4.42211	32.1	1.44917			154.08	13.1273	154.08	7.35544	154.08	14.0713			96.3	7.67795			96.3	4.76355
	154.24	13.1389	139.667	4.42773	32.1333	1.45081			154.24	13.1389	154.24	7.36084	154.24	14.0832			96.4	7.67795			96.4	4.76386
	154.4	13.15	139.833	4.43352	32.1667	1.45305			154.4	13.15	154.4	7.36759	154.4	14.097			96.5	7.67795			96.5	4.76406
	154.56	13.1622	140	4.43931	32.2	1.45486			154.56	13.1622	154.56	7.37661	154.56	14.1089			96.6	7.67795			96.6	4.76436
	154.72	13.1743	140.167	4.44436	32.2333	1.45645			154.72	13.1743	154.72	7.38483	154.72	14.1219			96.7	7.67795			96.7	4.76436
	154.88	13.1859	140.333	4.45045	32.2667	1.45789			154.88	13.1859	154.88	7.39119	154.88	14.1353			96.8	7.67795			96.8	4.76447
	155.04	13.1978	140.5	4.4556	32.3	1.45948			155.04	13.1978	155.04	7.39892	155.04	14.1476			96.9	7.67795			96.9	4.76488
	155.2	13.2091	140.667	4.46139	32.3333	1.4612			155.2	13.2091	155.2	7.40616	155.2	14.1595			97	7.67795			97	4.76549
	155.36	13.2211	140.833	4.46652	32.3667	1.46309			155.36	13.2211	155.36	7.41186	155.36	14.1709			97.1	7.67795			97.1	4.76603
	155.52	13.2322	141	4.47229	32.4	1.46442			155.52	13.2322	155.52	7.41995	155.52	14.1835			97.2	7.67795			97.2	4.76613
	155.68	13.2453	141.167	4.47752	32.4333	1.46656			155.68	13.2453	155.68	7.42626	155.68	14.1961			97.3	7.67795			97.3	4.76623
	155.84	13.2554	141.333	4.48322	32.4667	1.46814			155.84	13.2554	155.84	7.43389	155.84	14.2084			97.4	7.67795			97.4	4.76637
	156	13.2667	141.5	4.48915	32.5	1.46992			156	13.2667	156	7.44089	156	14.2207			97.5	7.67795			97.5	4.76647
	156.16	13.2776	141.667	4.49448	32.5333	1.47179			156.16	13.2776	156.16	7.44727	156.16	14.2331			97.6	7.67795			97.6	4.76697
	156.32	13.2869	141.833	4.4997	32.5667	1.47342			156.32	13.287	156.32	7.4542	156.32	14.2451			97.7	7.67795			97.7	4.76697
	156.48	13.2994	142	4.50512	32.6	1.47516			156.48	13.2994	156.48	7.4623	156.48	14.2578			97.8	7.67795			97.8	4.76697
	156.64	13.3114	142.167	4.51052	32.6333	1.47722			156.64	13.3114	156.64	7.46906	156.64	14.2689			97.9	7.67795			97.9	4.76737
	156.8	13.3239	142.333	4.51589	32.6667	1.479			156.8	13.3239	156.8	7.47462	156.8	14.2818			98	7.67795			98	4.76737
	156.96	13.3346	142.5	4.52212	32.7	1.48127			156.96	13.3346	156.96	7.47948	156.96	14.2935			98.1	7.67795			98.1	4.76759
	157.12	13.347	142.667	4.52742	32.7333	1.48291			157.12	13.347	157.12	7.48193	157.12	14.3066			98.2	7.67795			98.2	4.76791
	157.28	13.3587	142.833	4.53254	32.7667	1.48491			157.28	13.3587	157.28	7.48449	157.28	14.3188			98.3	7.67795			98.3	4.76791
	157.44	13.3709	143	4.53827	32.8	1.48652			157.44	13.3709	157.44	7.48747	157.44	14.332			98.4	7.67873			98.4	4.76791
	157.6	13.3822	143.167	4.54372	32.8333	1.48812			157.6	13.3822	157.6	7.49147	157.6	14.3435			98.5	7.67893			98.5	4.76791
	157.76	13.393	143.333	4.5493	32.8667	1.49028			157.76	13.393	157.76	7.49561	157.76	14.3566			98.6	7.67893			98.6	4.76801
	157.92	13.4044	143.5	4.555	32.9	1.49215			157.92	13.4044	157.92	7.50107	157.92	14.3691			98.7	7.67893			98.7	4.76841
	158.08	13.4165	143.667	4.56065	32.9333	1.49408			158.08	13.4165	158.08	7.50661	158.08	14.3799			98.8	7.67893			98.8	4.76851
	158.24	13.4278	143.833	4.56634	32.9667	1.49596			158.24	13.4278	158.24	7.51348	158.24	14.3919			98.9	7.67893			98.9	4.76871
	158.4	13.4399	144	4.57178	33	1.49795			158.4	13.4399	158.4	7.51914	158.4	14.4045			99	7.67893			99	4.76871
	158.56	13.451	144.167	4.5776	33.0333	1.50011			158.56	13.451	158.56	7.52648	158.56	14.4177			99.1	7.67893			99.1	4.76871
	158.72	13.4634	144.333	4.58286	33.0667	1.50179			158.72	13.4634	158.72	7.53277	158.72	14.4299			99.2	7.67893			99.2	4.76891
	158.88	13.475	144.5	4.58883	33.1	1.50385			158.88	13.475	158.88	7.54076	158.88	14.4414			99.3	7.67908			99.3	4.76891
	159.04	13.4871	144.667	4.59456	33.1333	1.50565			159.04	13.4871	159.04	7.54789	159.04	14.4532			99.4	7.67908			99.4	4.76914
	159.2	13.4982	144.833	4.60101	33.1667	1.5074			159.2	13.4982	159.2	7.55466	159.2	14.4662			99.5	7.67915			99.5	4.76928
	159.36	13.5088	145	4.60675	33.2	1.5092			159.36	13.5088	159.36	7.56121	159.36	14.4779			99.6	7.67942			99.6	4.76928
	159.52	13.521	145.167	4.61292	33.2333	1.51126			159.52	13.521	159.52	7.56897	159.52	14.4904			99.7	7.67942			99.7	4.76928
	159.68	13.5322	145.333	4.61866	33.2667	1.513			159.68	13.5322	159.68	7.57623	159.68	14.5013			99.8	7.67942			99.8	4.76928
	159.84	13.5428	145.5	4.62475	33.3	1.51519			159.84	13.5428	159.84	7.58382	159.84	14.5122			99.9	7.67942			99.9	4.76928
	160	13.5544	145.667	4.63007	33.3333	1.5168			160	13.5544	160	7.5908	160	14.5208			100	7.67942			100	4.76938
	160.16	13.5671	145.833	4.63596	33.3667	1.51712			160.16	13.5671	160.32	7.60443	160.16	14.5352			100.1	7.67964			100.1	4.76958
	160.32	13.5773	146	4.64134	33.4	1.51741			160.32	13.5773	160.64	7.61796	160.32	14.5476			100.2	7.67971			100.2	4.76958
	160.48	13.588	146.167	4.64734	33.4333	1.51755			160.48	13.588	160.96	7.63308	160.48	14.5594			100.3	7.67978			100.3	4.76958
	160.64	13.5994	146.333	4.65249	33.4667	1.51769			160.64	13.5994	161.28	7.64772	160.64	14.5722			100.4	7.67978			100.4	4.76968
	160.8	13.6101	146.5	4.65863	33.5	1.5179			160.8	13.6101	161.6	7.6619	160.8	14.5837			100.5	7.67978			100.5	4.76978
	160.96	13.622	146.667	4.66419	33.5333	1.51804			160.96	13.6219	161.92	7.67716	160.96	14.5953			100.6	7.67978			100.6	4.76988
	161.12	13.6334	146.833	4.66958	33.5667	1.51833			161.12	13.6334	162.24	7.68993	161.12	14.6066			100.7	7.67978			100.7	4.76998
	161.28	13.6442	147	4.67458	33.6	1.51847			161.28	13.6442	162.56	7.70215	161.28	14.6187			100.8	7.68009			100.8	4.77028
	161.44	13.6548	147.167	4.68023	33.6333	1.51861			161.44	13.6548	162.88	7.7156	161.44	14.6304			100.9	7.68009			100.9	4.77038
	161.6	13.6675	147.333	4.68634	33.6667	1.51876			161.6	13.6675	163.2	7.73104	161.6	14.6426			101	7.68009			101	4.77038
	161.76	13.6792	147.5	4.69138	33.7	1.5189			161.76	13.6792	163.52	7.74593	161.76	14.6552			101.1	7.68009			101.1	4.77038
	161.92	13.6911	147.667	4.6967	33.7333	1.51936			161.92	13.6911	163.84	7.76094	161.92	14.6634			101.2	7.68009			101.2	4.77068
	162.08	13.7033	147.833	4.7037	33.7667	1.51964			162.08	13.7032	164.16	7.7736	162.08	14.6721			101.3	7.68023			101.3	4.77068
	162.24	13.7163	148	4.70935	33.8	1.51993			162.24	13.7163	164.48	7.78768	162.24	14.6848			101.4	7.68023			101.4	4.77068
	162.4	13.7262	148.167	4.71405	33.8333	1.52014			162.4	13.7262	164.8	7.80191	162.4	14.699			101.5	7.68023			101.5	4.77078
	162.56	13.7384	148.333	4.71968	33.8667	1.52028			162.56	13.7384	165.12	7.81608	162.56	14.7119			101.6	7.68038			101.6	4.7711
	162.72	13.7503	148.5	4.72519	33.9	1.52057			162.72	13.7503	165.44	7.82816	162.72	14.7259			101.7	7.68097			101.7	4.7713
	162.88	13.7615	148.667	4.73096	33.9333	1.52089			162.88	13.7615	165.76	7.84322	162.88	14.7387			101.8	7.68112			101.8	4.7714
	163.04	13.7726	148.833	4.73605	33.9667	1.52118			163.04	13.7726	166.08	7.85727	163.04	14.7505			101.9	7.68128			101.9	4.77171
	163.2	13.7851	149	4.74156	34	1.52132			163.2	13.7851	166.4	7.87154	163.2	14.7623			102	7.68128			102	4.77211
	163.36	13.7969	149.167	4.74652	34.0333	1.52191			163.36	13.7969	166.72	7.88705	163.36	14.7755			102.1	7.68128			102.1	4.77234
	163.52	13.808	149.333	4.75268	34.0667	1.52275			163.52	13.808	167.04	7.89984	163.52	14.7868			102.2	7.68128			102.2	4.77314
	163.68	13.82	149.5	4.75797	34.1	1.52304			163.68	13.82	167.36	7.91463	163.68	14.7989			102.3	7.68128			102.3	4.77421
	163.84	13.8323	149.667	4.76316	34.1333	1.52318			163.84	13.8323	167.68	7.92888	163.84	14.811			102.4	7.68143			102.4	4.77515
	164	13.8439	149.833	4.76894	34.1667	1.52333			164	13.8439	168	7.94075	164	14.8231			102.5	7.68143			102.5	4.77663
	164.16	13.8556	150	4.77421	34.2	1.52353			164.16	13.8556	168.32	7.95563	164.16	14.8339			102.6	7.68143			102.6	4.77856
	164.32	13.8667	150.167	4.77994	34.2333	1.52398			164.32	13.8668	168.64	7.9711	164.32	14.8443			102.7	7.68143			102.7	4.78118
	164.48	13.8778	150.333	4.78526	34.2667	1.52472			164.48	13.8778	168.96	7.98541	164.48	14.8588			102.8	7.68143			102.8	4.7848
	164.64	13.8907	150.5	4.79083	34.3	1.52486			164.64	13.8907	169.28	8.00057	164.64	14.8714			102.9	7.68166			102.9	4.78899
	164.8	13.9027	150.667	4.79578	34.3333	1.52532			164.8	13.9027	169.6	8.01249	164.8	14.8837			103	7.68166			103	4.79169
	164.96	13.9145	150.833	4.80194	34.3667	1.52546			164.96	13.9145	169.92	8.03004	164.96	14.8957			103.1	7.68174			103.1	4.79539
	165.12	13.9275	151	4.80723	34.4	1.5256			165.12	13.9275	170.24	8.04369	165.12	14.9092			103.2	7.68189			103.2	4.79835
	165.28	13.939	151.167	4.81243	34.4333	1.52592			165.28	13.939	170.56	8.05572	165.28	14.9194			103.3	7.68189			103.3	4.80221
	165.44	13.9504	151.333	4.81821	34.4667	1.52644			165.44	13.9504	170.88	8.06699	165.44	14.9314			103.4	7.68189			103.4	4.80527
	165.6	13.9616	151.5	4.82347	34.5	1.52696			165.6	13.9616	171.2	8.08019	165.6	14.9435			103.5	7.68189			103.5	4.80846
	165.76	13.9726	151.667	4.82921	34.5333	1.5276			165.76	13.9726	171.52	8.09432	165.76	14.9559			103.6	7.68196			103.6	4.81167
	165.92	13.9842	151.833	4.83453	34.5667	1.52793			165.92	13.9842	171.84	8.11046	165.92	14.9675			103.7	7.68226			103.7	4.81396
	166.08	13.9946	152	4.84009	34.6	1.52854			166.08	13.9946	172.16	8.12307	166.08	14.9716			103.8	7.68226			103.8	4.81526
	166.24	14.0055	152.167	4.84529	34.6333	1.52969			166.24	14.0055	172.48	8.13745	166.24	14.9828			103.9	7.68226			103.9	4.81729
	166.4	14.0167	152.333	4.85098	34.6667	1.53041			166.4	14.0167	172.8	8.15145	166.4	14.9957			104	7.68226			104	4.8187
	166.56	14.0278	152.5	4.85622	34.7	1.53115			166.56	14.0278	173.12	8.16562	166.56	15.0087			104.1	7.68243			104.1	4.8199
	166.72	14.0389	152.667	4.86224	34.7333	1.53143			166.72	14.0389	173.44	8.17958	166.72	15.0217			104.2	7.68243			104.2	4.82081
	166.88	14.05	152.833	4.86776	34.7667	1.53248			166.88	14.05	173.76	8.19455	166.88	15.0343			104.3	7.68243			104.3	4.82181
	167.04	14.0615	153	4.8739	34.8	1.53364			167.04	14.0615	174.08	8.20789	167.04	15.0473			104.4	7.68243			104.4	4.82241
	167.2	14.074	153.167	4.87915	34.8333	1.53428			167.2	14.074	174.4	8.21754	167.2	15.0595			104.5	7.68266			104.5	4.823
	167.36	14.0859	153.333	4.88434	34.8667	1.5353			167.36	14.0859	174.72	8.22336	167.36	15.0721			104.6	7.68266			104.6	4.82363
	167.52	14.0981	153.5	4.88981	34.9	1.53616			167.52	14.0981	175.04	8.23498	167.52	15.0835			104.7	7.68266			104.7	4.82386
	167.68	14.1106	153.667	4.89554	34.9333	1.53694			167.68	14.1106	175.36	8.24867	167.68	15.0958			104.8	7.68313			104.8	4.824
	167.84	14.1206	153.833	4.90038	34.9667	1.53842			167.84	14.1206	175.68	8.26442	167.84	15.1082			104.9	7.68357			104.9	4.82441
	168	14.132	154	4.90503	35	1.53958			168	14.132	176	8.27847	168	15.1201			105	7.68548			105	4.82461
	168.16	14.1438	154.167	4.90983	35.0333	1.54059			168.16	14.1438	176.32	8.29265	168.16	15.1294			105.1	7.69017			105.1	4.82532
	168.32	14.156	154.333	4.91477	35.0667	1.54169			168.32	14.156	176.64	8.30756	168.32	15.1414			105.2	7.69489			105.2	4.82552
	168.48	14.167	154.5	4.91981	35.1	1.54342			168.48	14.167	176.96	8.32047	168.48	15.1541			105.3	7.70022			105.3	4.82562
	168.64	14.178	154.667	4.92495	35.1333	1.54475			168.64	14.178	177.28	8.33461	168.64	15.1674			105.4	7.70516			105.4	4.82562
	168.8	14.1894	154.833	4.93056	35.1667	1.5463			168.8	14.1894	177.6	8.34382	168.8	15.1798			105.5	7.70861			105.5	4.82612
	168.96	14.2007	155	4.93578	35.2	1.54785			168.96	14.2007	177.92	8.35173	168.96	15.191			105.6	7.71046			105.6	4.82612
	169.12	14.2115	155.167	4.94063	35.2333	1.54929			169.12	14.2115	178.24	8.3589	169.12	15.205			105.7	7.71178			105.7	4.82612
	169.28	14.2214	155.333	4.94573	35.2667	1.55093			169.28	14.2214	178.56	8.3699	169.28	15.2154			105.8	7.71237			105.8	4.82612
	169.44	14.2313	155.5	4.95076	35.3	1.55296			169.44	14.2313	178.88	8.38237	169.44	15.2276			105.9	7.71267			105.9	4.82612
	169.6	14.2423	155.667	4.95522	35.3333	1.55441			169.6	14.2423	179.2	8.39765	169.6	15.2397			106	7.71304			106	4.82652
	169.76	14.2543	155.833	4.96037	35.3667	1.55585			169.76	14.2543	179.52	8.41297	169.76	15.2502			106.1	7.71333			106.1	4.82674
	169.92	14.2665	156	4.96507	35.4	1.55743			169.92	14.2664	179.84	8.42647	169.92	15.2612			106.2	7.71348			106.2	4.82706
	170.08	14.2776	156.167	4.96958	35.4333	1.55885			170.08	14.2776	180.16	8.4406	170.08	15.2726			106.3	7.71385			106.3	4.8277
	170.24	14.2891	156.333	4.97473	35.4667	1.56063			170.24	14.2891	180.48	8.45191	170.24	15.2798			106.4	7.71407			106.4	4.8277
	170.4	14.3016	156.5	4.97892	35.5	1.56245			170.4	14.3016	180.8	8.46428	170.4	15.292			106.5	7.71422			106.5	4.8277
	170.56	14.312	156.667	4.98423	35.5333	1.56274			170.56	14.312	181.12	8.46577	170.56	15.3054			106.6	7.71422			106.6	4.8278
	170.72	14.3237	156.833	4.98987	35.5667	1.56383			170.72	14.3237	181.44	8.47215	170.72	15.3188			106.7	7.71422			106.7	4.8279
	170.88	14.335	157	4.99469	35.6	1.56533			170.88	14.335	181.76	8.48107	170.88	15.3298			106.8	7.71436			106.8	4.82822
	171.04	14.3469	157.167	5.00032	35.6333	1.56675			171.04	14.3469	182.08	8.49508	171.04	15.3433			106.9	7.71444			106.9	4.8285
	171.2	14.3582	157.333	5.00435	35.6667	1.5683			171.2	14.3582	182.4	8.50918	171.2	15.3559			107	7.71444			107	4.8285
	171.36	14.3694	157.5	5.01008	35.7	1.56902			171.36	14.3694	182.72	8.52386	171.36	15.3671			107.1	7.71444			107.1	4.8285
	171.52	14.3813	157.667	5.01512	35.7333	1.56979			171.52	14.3813	183.04	8.5388	171.52	15.38			107.2	7.71444			107.2	4.8286
	171.68	14.3926	157.833	5.0204	35.7667	1.57072			171.68	14.3927	183.36	8.55222	171.68	15.3913			107.3	7.71474			107.3	4.8286
	171.84	14.4036	158	5.02515	35.8	1.57195			171.84	14.4036	183.68	8.56692	171.84	15.4019			107.4	7.71474			107.4	4.82874
	172	14.4154	158.167	5.02985	35.8333	1.57286			172	14.4154	184	8.58066	172	15.4133			107.5	7.71496			107.5	4.82884
	172.16	14.427	158.333	5.03561	35.8667	1.57345			172.16	14.427	184.32	8.59317	172.16	15.4267			107.6	7.71496			107.6	4.82884
	172.32	14.437	158.5	5.04026	35.9	1.57417			172.32	14.437	184.64	8.59481	172.32	15.4377			107.7	7.71511			107.7	4.82884
	172.48	14.4487	158.667	5.0452	35.9333	1.57469			172.48	14.4487	184.96	8.60435	172.48	15.4487			107.8	7.71527			107.8	4.8292
	172.64	14.4605	158.833	5.0506	35.9667	1.57571			172.64	14.4605	185.28	8.61618	172.64	15.4614			107.9	7.71549			107.9	4.82931
	172.8	14.4728	159	5.05536	36	1.57672			172.8	14.4728	185.6	8.63049	172.8	15.4744			108	7.71549			108	4.82994
	172.96	14.4843	159.167	5.06013	36.0333	1.57718			172.96	14.4843	185.92	8.64463	172.96	15.4868			108.1	7.71549			108.1	4.83024
	173.12	14.4957	159.333	5.06505	36.0667	1.5779			173.12	14.4957	186.24	8.65994	173.12	15.4986			108.2	7.71566			108.2	4.83065
	173.28	14.5057	159.5	5.06966	36.1	1.5783			173.28	14.5057	186.56	8.67334	173.28	15.5093			108.3	7.71576			108.3	4.83085
	173.44	14.5179	159.667	5.07381	36.1333	1.57932			173.44	14.5179	186.88	8.68772	173.44	15.5218			108.4	7.71576			108.4	4.83126
	173.6	14.5289	159.833	5.0792	36.1667	1.5801			173.6	14.5289	187.2	8.6993	173.6	15.5331			108.5	7.71576			108.5	4.83147
	173.76	14.5397	160	5.08385	36.2	1.58133			173.76	14.5397	187.52	8.70563	173.76	15.545			108.6	7.71576			108.6	4.83183
	173.92	14.5504	160.167	5.08867	36.2333	1.58205			173.92	14.5504	187.84	8.71548	173.92	15.5564			108.7	7.71576			108.7	4.83183
	174.08	14.5629	160.333	5.09322	36.2667	1.58277			174.08	14.5629	188.16	8.72769	174.08	15.5674			108.8	7.71593			108.8	4.83183
	174.24	14.5742	160.5	5.09857	36.3	1.58373			174.24	14.5742	188.48	8.74221	174.24	15.5722			108.9	7.71593			108.9	4.83183
	174.4	14.5851	160.667	5.10353	36.3333	1.58433			174.4	14.5851	188.8	8.75713	174.4	15.5834			109	7.71593			109	4.83183
	174.56	14.5964	160.833	5.1083	36.3667	1.58505			174.56	14.5964	189.12	8.77122	174.56	15.5973			109.1	7.71593			109.1	4.83183
	174.72	14.6074	161	5.11317	36.4	1.58562			174.72	14.6074	189.44	8.78483	174.72	15.6103			109.2	7.71593			109.2	4.83203
	174.88	14.6182	161.167	5.11868	36.4333	1.5865			174.88	14.6182	189.76	8.79889	174.88	15.6219			109.3	7.71593			109.3	4.83203
	175.04	14.63	161.333	5.1233	36.4667	1.58727			175.04	14.63	190.08	8.81205	175.04	15.6341			109.4	7.71593			109.4	4.83203
	175.2	14.6418	161.5	5.12904	36.5	1.58857			175.2	14.6418	190.4	8.82606	175.2	15.6469			109.5	7.71593			109.5	4.83203
	175.36	14.653	161.667	5.13418	36.5333	1.58962			175.36	14.653	190.72	8.83408	175.36	15.6582			109.6	7.71593			109.6	4.83203
	175.52	14.6623	161.833	5.13941	36.5667	1.59063			175.52	14.6623	191.04	8.84672	175.52	15.6703			109.7	7.71593			109.7	4.83203
	175.68	14.6736	162	5.14532	36.6	1.59182			175.68	14.6736	191.36	8.86079	175.68	15.6823			109.8	7.71593			109.8	4.83203
	175.84	14.6842	162.167	5.15045	36.6333	1.59301			175.84	14.6842	191.68	8.87484	175.84	15.6933			109.9	7.71593			109.9	4.83203
	176	14.6959	162.333	5.15599	36.6667	1.59419			176	14.6959	192	8.88917	176	15.7055			110	7.71593			110	4.83203
	176.16	14.7076	162.5	5.16119	36.7	1.59563			176.16	14.7076	192.32	8.90259	176.16	15.7167			110.1	7.71593			110.1	4.83203
	176.32	14.719	162.667	5.16637	36.7333	1.59672			176.32	14.719	192.64	8.91637	176.32	15.7296			110.2	7.71593			110.2	4.83266
	176.48	14.7292	162.833	5.17114	36.7667	1.5976			176.48	14.7292	192.96	8.92958	176.48	15.7406			110.3	7.71593			110.3	4.83286
	176.64	14.7405	163	5.17613	36.8	1.59933			176.64	14.7405	193.28	8.9409	176.64	15.7523			110.4	7.71593			110.4	4.83286
	176.8	14.7508	163.167	5.18172	36.8333	1.60034			176.8	14.7508	193.6	8.94753	176.8	15.7644			110.5	7.71655			110.5	4.83286
	176.96	14.7619	163.333	5.18667	36.8667	1.60177			176.96	14.7619	193.92	8.95592	176.96	15.7759			110.6	7.71699			110.6	4.83286
	177.12	14.7717	163.5	5.19226	36.9	1.6029			177.12	14.7717	194.24	8.9683	177.12	15.787			110.7	7.71699			110.7	4.83286
	177.28	14.7843	163.667	5.19805	36.9333	1.60391			177.28	14.7843	194.56	8.9807	177.28	15.7991			110.8	7.71699			110.8	4.83346
	177.44	14.795	163.833	5.20367	36.9667	1.60546			177.44	14.795	194.88	8.99716	177.44	15.8118			110.9	7.71699			110.9	4.83346
	177.6	14.8058	164	5.20937	37	1.60665			177.6	14.8058	195.2	9.01005	177.6	15.8242			111	7.71699			111	4.83346
	177.76	14.8169	164.167	5.21456	37.0333	1.60815			177.76	14.8169	195.52	9.02477	177.76	15.8368			111.1	7.71699			111.1	4.83346
	177.92	14.8272	164.333	5.21933	37.0667	1.60961			177.92	14.8272	195.84	9.03871	177.92	15.8484			111.2	7.71699			111.2	4.83446
	178.08	14.8382	164.5	5.22431	37.1	1.61116			178.08	14.8382	196.16	9.0522	178.08	15.861			111.3	7.71699			111.3	4.83506
	178.24	14.8501	164.667	5.2299	37.1333	1.61285			178.24	14.8501	196.48	9.06666	178.24	15.8714			111.4	7.71593			111.4	4.83535
	178.4	14.8609	164.833	5.23486	37.1667	1.61439			178.4	14.8609	196.8	9.0763	178.4	15.8828			111.5	7.71664			111.5	4.83535
	178.56	14.8729	165	5.24045	37.2	1.61614			178.56	14.8729	197.12	9.08831	178.56	15.8952			111.6	7.71664			111.6	4.83575
	178.72	14.8831	165.167	5.24624	37.2333	1.61775			178.72	14.8831	197.44	9.10284	178.72	15.907			111.7	7.71664			111.7	4.83635
	178.88	14.8937	165.333	5.25186	37.2667	1.61957			178.88	14.8937	197.76	9.11756	178.88	15.918			111.8	7.71664			111.8	4.83655
	179.04	14.9046	165.5	5.25756	37.3	1.62131			179.04	14.9046	198.08	9.12855	179.04	15.9277			111.9	7.71664			111.9	4.83727
	179.2	14.9169	165.667	5.26331	37.3333	1.62285			179.2	14.9169	198.4	9.14299	179.2	15.9403			112	7.71664			112	4.83755
	179.36	14.9284	165.833	5.26875	37.3667	1.62495			179.36	14.9284	198.72	9.15768	179.36	15.9524			112.1	7.71664			112.1	4.83845
	179.52	14.9376	166	5.27407	37.4	1.62659			179.52	14.9376	199.04	9.17174	179.52	15.9649			112.2	7.71664			112.2	4.83967
	179.68	14.9494	166.167	5.27939	37.4333	1.628			179.68	14.9494	199.36	9.18641	179.68	15.9773			112.3	7.71664			112.3	4.84138
	179.84	14.9603	166.333	5.28465	37.4667	1.62945			179.84	14.9603	199.68	9.19933	179.84	15.9884			112.4	7.71664			112.4	4.84372
	180	14.9708	166.5	5.28988	37.5	1.63118			180	14.9708	200	9.20848	180	15.9995			112.5	7.71664			112.5	4.84499
	180.16	14.9808	166.667	5.2952	37.5333	1.63277			180.16	14.9808	200.32	9.22218	180.16	16.0118			112.6	7.71664			112.6	4.8483
	180.32	14.9908	166.833	5.30143	37.5667	1.63478			180.32	14.9908	200.64	9.23707	180.32	16.0224			112.7	7.71664			112.7	4.85243
	180.48	15.0018	167	5.30566	37.6	1.63667			180.48	15.0018	200.96	9.25055	180.48	16.0335			112.8	7.71664			112.8	4.85632
	180.64	15.0131	167.167	5.31031	37.6333	1.63856			180.64	15.0131	201.28	9.26544	180.64	16.0455			112.9	7.71703			112.9	4.85939
	180.8	15.0248	167.333	5.31577	37.6667	1.64004			180.8	15.0248	201.6	9.27823	180.8	16.0565			113	7.71703			113	4.8623
	180.96	15.0362	167.5	5.32156	37.7	1.64191			180.96	15.0362	201.92	9.29309	180.96	16.0683			113.1	7.71703			113.1	4.86615
	181.12	15.0474	167.667	5.32714	37.7333	1.6431			181.12	15.0474	202.24	9.30761	181.12	16.0719			113.2	7.71703			113.2	4.86938
	181.28	15.0585	167.833	5.33237	37.7667	1.64432			181.28	15.0585	202.56	9.31341	181.28	16.0815			113.3	7.71703			113.3	4.87264
	181.44	15.0695	168	5.33763	37.8	1.64524			181.44	15.0695	202.88	9.31855	181.44	16.0949			113.4	7.71703			113.4	4.87486
	181.6	15.0814	168.167	5.34347	37.8333	1.64597			181.6	15.0814	203.2	9.32374	181.6	16.1072			113.5	7.71703			113.5	4.87626
	181.76	15.0936	168.333	5.3478	37.8667	1.64721			181.76	15.0935	203.52	9.33078	181.76	16.1196			113.6	7.71703			113.6	4.87767
	181.92	15.1039	168.5	5.35341	37.9	1.64824			181.92	15.1039	203.84	9.33968	181.92	16.132			113.7	7.71703			113.7	4.87949
	182.08	15.1157	168.667	5.35805	37.9333	1.65007			182.08	15.1157	204.16	9.35201	182.08	16.1437			113.8	7.71774			113.8	4.88169
	182.24	15.1259	168.833	5.36352	37.9667	1.6517			182.24	15.1259	204.48	9.36589	182.24	16.1543			113.9	7.71774			113.9	4.88291
	182.4	15.1371	169	5.36931	38	1.65312			182.4	15.1371	204.8	9.37954	182.4	16.167			114	7.71774			114	4.88373
	182.56	15.1479	169.167	5.37489	38.0333	1.65434			182.56	15.1479	205.12	9.395	182.56	16.178			114.1	7.71774			114.1	4.88456
	182.72	15.1588	169.333	5.38012	38.0667	1.65547			182.72	15.1588	205.44	9.40837	182.72	16.1898			114.2	7.71774			114.2	4.88476
	182.88	15.1703	169.5	5.38538	38.1	1.65727			182.88	15.1703	205.76	9.42275	182.88	16.2021			114.3	7.71774			114.3	4.88584
	183.04	15.1812	169.667	5.39121	38.1333	1.65856			183.04	15.1812	206.08	9.4356	183.04	16.2134			114.4	7.71774			114.4	4.88612
	183.2	15.1923	169.833	5.39554	38.1667	1.65972			183.2	15.1923	206.4	9.4494	183.2	16.2266			114.5	7.71774			114.5	4.88612
	183.36	15.2038	170	5.40116	38.2	1.66173			183.36	15.2038	206.72	9.46272	183.36	16.2377			114.6	7.71774			114.6	4.88632
	183.52	15.2152	170.167	5.4062	38.2333	1.6632			183.52	15.2152	207.04	9.47706	183.52	16.2499			114.7	7.71774			114.7	4.88661
	183.68	15.2255	170.333	5.41165	38.2667	1.66475			183.68	15.2255	207.36	9.49173	183.68	16.2624			114.8	7.71774			114.8	4.88733
	183.84	15.2377	170.5	5.41749	38.3	1.66598			183.84	15.2377	207.68	9.50496	183.84	16.2738			114.9	7.71774			114.9	4.88733
	184	15.2485	170.667	5.42255	38.3333	1.66786			184	15.2485	208	9.51874	184	16.2846			115	7.71774			115	4.88773
	184.16	15.2591	170.833	5.42817	38.3667	1.6691			184.16	15.2591	208.32	9.53355	184.16	16.2968			115.1	7.71774			115.1	4.88773
	184.32	15.2695	171	5.43343	38.4	1.67083			184.32	15.2695	208.64	9.54738	184.32	16.3081			115.2	7.71857			115.2	4.88836
	184.48	15.2817	171.167	5.43882	38.4333	1.67231			184.48	15.2817	208.96	9.56025	184.48	16.3197			115.3	7.71857			115.3	4.88881
	184.64	15.2931	171.333	5.4443	38.4667	1.67374			184.64	15.2931	209.28	9.57394	184.64	16.3306			115.4	7.71857			115.4	4.88901
	184.8	15.3051	171.5	5.44965	38.5	1.67521			184.8	15.3051	209.6	9.58861	184.8	16.3411			115.5	7.71857			115.5	4.88901
	184.96	15.3157	171.667	5.45459	38.5333	1.67685			184.96	15.3157	209.92	9.6026	184.96	16.3514			115.6	7.71857			115.6	4.88901
	185.12	15.3259	171.833	5.46072	38.5667	1.67829			185.12	15.3259	210.24	9.61639	185.12	16.3633			115.7	7.71857			115.7	4.88901
	185.28	15.3382	172	5.46598	38.6	1.67959			185.28	15.3382	210.56	9.62951	185.28	16.3755			115.8	7.71857			115.8	4.88946
	185.44	15.3488	172.167	5.47116	38.6333	1.68148			185.44	15.3488	210.88	9.64423	185.44	16.3853			115.9	7.71857			115.9	4.88974
	185.6	15.3598	172.333	5.47656	38.6667	1.68298			185.6	15.3599	211.2	9.65833	185.6	16.3922			116	7.71857			116	4.88974
	185.76	15.3707	172.5	5.48249	38.7	1.6848			185.76	15.3707	211.52	9.67256	185.76	16.4051			116.1	7.71857			116.1	4.88994
	185.92	15.3826	172.667	5.48761	38.7333	1.68694			185.92	15.3825	211.84	9.68425	185.92	16.418			116.2	7.71857			116.2	4.89054
	186.08	15.3935	172.833	5.49323	38.7667	1.68951			186.08	15.3935	212.16	9.69897	186.08	16.431			116.3	7.71857			116.3	4.89054
	186.24	15.4048	173	5.49827	38.8	1.69083			186.24	15.4048	212.48	9.71325	186.24	16.4437			116.4	7.71857			116.4	4.89054
	186.4	15.4168	173.167	5.50335	38.8333	1.69288			186.4	15.4167	212.8	9.72812	186.4	16.4543			116.5	7.71857			116.5	4.89099
	186.56	15.4271	173.333	5.5081	38.8667	1.69507			186.56	15.4271	213.12	9.74155	186.56	16.4652			116.6	7.71857			116.6	4.89099
	186.72	15.4392	173.5	5.51429	38.9	1.69619			186.72	15.4392	213.44	9.7547	186.72	16.4789			116.7	7.71857			116.7	4.89099
	186.88	15.4499	173.667	5.51947	38.9333	1.69804			186.88	15.4499	213.76	9.76896	186.88	16.4885			116.8	7.71857			116.8	4.89099
	187.04	15.46	173.833	5.52517	38.9667	1.70029			187.04	15.46	214.08	9.78305	187.04	16.4997			116.9	7.71857			116.9	4.89144
	187.2	15.4697	174	5.5311	39	1.70189			187.2	15.4697	214.4	9.79505	187.2	16.5126			117	7.71857			117	4.89144
	187.36	15.4815	174.167	5.53633	39.0333	1.70344			187.36	15.4815	214.72	9.8092	187.36	16.5218			117.1	7.71857			117.1	4.89184
	187.52	15.4929	174.333	5.54181	39.0667	1.70556			187.52	15.4929	215.04	9.82251	187.52	16.5318			117.2	7.71857			117.2	4.89184
	187.68	15.5045	174.5	5.54703	39.1	1.70689			187.68	15.5045	215.36	9.83452	187.68	16.5449			117.3	7.71857			117.3	4.89184
	187.84	15.5157	174.667	5.55276	39.1333	1.70878			187.84	15.5157	215.68	9.8455	187.84	16.5572			117.4	7.71857			117.4	4.89184
	188	15.5258	174.833	5.55816	39.1667	1.7107			188	15.5258	216	9.86101	188	16.5692			117.5	7.71857			117.5	4.89184
	188.16	15.5376	175	5.5631	39.2	1.71211			188.16	15.5376	216.32	9.87518	188.16	16.5806			117.6	7.71857			117.6	4.89244
	188.32	15.5501	175.167	5.56974	39.2333	1.7124			188.32	15.5501	216.64	9.88914	188.32	16.5929			117.7	7.71857			117.7	4.89244
	188.48	15.5607	175.333	5.57489	39.2667	1.71286			188.48	15.5607	216.96	9.90405	188.48	16.6037			117.8	7.71857			117.8	4.89244
	188.64	15.5725	175.5	5.58009	39.3	1.71386			188.64	15.5725	217.28	9.91518	188.64	16.6155			117.9	7.71857			117.9	4.89244
	188.8	15.5849	175.667	5.58562	39.3333	1.71429			188.8	15.5849	217.6	9.92822	188.8	16.6269			118	7.71857			118	4.89244
	188.96	15.5968	175.833	5.59109	39.3667	1.7147			188.96	15.5969	217.92	9.94331	188.96	16.6372			118.1	7.71857			118.1	4.89301
	189.12	15.6082	176	5.59623	39.4	1.71502			189.12	15.6082	218.24	9.95724	189.12	16.6478			118.2	7.71857			118.2	4.89301
	189.28	15.6185	176.167	5.60196	39.4333	1.71545			189.28	15.6185	218.56	9.96972	189.28	16.6581							118.3	4.89301
	189.44	15.6293	176.333	5.60735	39.4667	1.71578			189.44	15.6293	218.88	9.97278	189.44	16.6702							118.4	4.89301
	189.6	15.6402	176.5	5.61229	39.5	1.71592			189.6	15.6402	219.2	9.98071	189.6	16.6836							118.5	4.89301
	189.76	15.6512	176.667	5.61893	39.5333	1.71644			189.76	15.6512	219.52	9.98616	189.76	16.696							118.6	4.89341
	189.92	15.662	176.833	5.62408	39.5667	1.71664			189.92	15.662	219.84	9.99665	189.92	16.7074							118.7	4.89341
	190.08	15.6731	177	5.62928	39.6	1.71678			190.08	15.6731	220.16	10.0111	190.08	16.719							118.8	4.89341
	190.24	15.6848	177.167	5.63482	39.6333	1.71722			190.24	15.6848	220.48	10.023	190.24	16.7309							118.9	4.89341
	190.4	15.6959	177.333	5.64028	39.6667	1.71773			190.4	15.6959	220.8	10.0371	190.4	16.7429							119	4.89341
	190.56	15.7067	177.5	5.64542	39.7	1.71845			190.56	15.7067	221.12	10.0502	190.56	16.7504							119.1	4.89381
	190.72	15.718	177.667	5.65036	39.7333	1.71874			190.72	15.718	221.44	10.0645	190.72	16.7624							119.2	4.89381
	190.88	15.7277	177.833	5.65566	39.7667	1.71888			190.88	15.7277	221.76	10.0762	190.88	16.7753							119.3	4.89409
	191.04	15.7395	178	5.66132	39.8	1.71903			191.04	15.7395	222.08	10.0894	191.04	16.7885							119.4	4.89409
	191.2	15.7501	178.167	5.66675	39.8333	1.71917			191.2	15.7501	222.4	10.1024	191.2	16.802							119.5	4.89409
	191.36	15.761	178.333	5.67232	39.8667	1.71963			191.36	15.761	222.72	10.1091	191.36	16.8128							119.6	4.89409
	191.52	15.7724	178.5	5.67735	39.9	1.7202			191.52	15.7724	223.04	10.1197	191.52	16.8249							119.7	4.89409
	191.68	15.7835	178.667	5.68288	39.9333	1.72035			191.68	15.7835	223.36	10.1314	191.68	16.836							119.8	4.89409
	191.84	15.7946	178.833	5.68893	39.9667	1.72049			191.84	15.7946	223.68	10.1455	191.84	16.8476							119.9	4.89409
	192	15.8053	179	5.69421	40	1.72078			192	15.8053	224	10.1589	192	16.8588							120	4.89437
	192.16	15.816	179.167	5.69903	40.0333	1.72106			192.16	15.816	224.32	10.173	192.16	16.8708							120.1	4.89437
	192.32	15.8265	179.333	5.70453	40.0667	1.7215			192.32	15.8265	224.64	10.186	192.32	16.8816							120.2	4.89437
	192.48	15.8378	179.5	5.71057	40.1	1.72164			192.48	15.8378	224.96	10.1989	192.48	16.8927							120.3	4.89437
	192.64	15.8499	179.667	5.71587	40.1333	1.72178			192.64	15.8499	225.28	10.2084	192.64	16.9021							120.4	4.8952
	192.8	15.8598	179.833	5.72133	40.1667	1.72193			192.8	15.8598	225.6	10.2196	192.8	16.9139							120.5	4.8958
	192.96	15.8707	180	5.7269	40.2	1.72265			192.96	15.8707	225.92	10.2337	192.96	16.927							120.6	4.8958
	193.12	15.883	180.167	5.73224	40.2333	1.72297			193.12	15.883	226.24	10.2498	193.12	16.9397							120.7	4.8958
	193.28	15.8948	180.333	5.73799	40.2667	1.72311			193.28	15.8948	226.56	10.261	193.28	16.9514							120.8	4.89625
	193.44	15.9045	180.5	5.74307	40.3	1.72343			193.44	15.9045	226.88	10.2749	193.44	16.9624							120.9	4.89645
	193.6	15.916	180.667	5.7479	40.3333	1.72403			193.6	15.916	227.2	10.2872	193.6	16.9733							121	4.89645
	193.76	15.9273	180.833	5.75339	40.3667	1.72462			193.76	15.9272	227.52	10.2999	193.76	16.9862							121.1	4.89645
	193.92	15.9379	181	5.75943	40.4	1.72494			193.92	15.9379	227.84	10.3131	193.92	16.9952							121.2	4.89645
	194.08	15.9491	181.167	5.76473	40.4333	1.72571			194.08	15.9491	228.16	10.3258	194.08	17.0068							121.3	4.89645
	194.24	15.9604	181.333	5.77019	40.4667	1.72668			194.24	15.9604	228.48	10.3305	194.24	17.018							121.4	4.89645
	194.4	15.9714	181.5	5.77576	40.5	1.7272			194.4	15.9714	228.8	10.3376	194.4	17.0268							121.5	4.89645
	194.56	15.9826	181.667	5.78111	40.5333	1.72804			194.56	15.9826	229.12	10.3465	194.56	17.0369							121.6	4.89665
	194.72	15.9942	181.833	5.78686	40.5667	1.72885			194.72	15.9942	229.44	10.3578	194.72	17.0517							121.7	4.89665
	194.88	16.0051	182	5.79193	40.6	1.73027			194.88	16.0051	229.76	10.3715	194.88	17.0616							121.8	4.89665
	195.04	16.0158	182.167	5.79776	40.6333	1.73151			195.04	16.0158	230.08	10.3848	195.04	17.0754							121.9	4.89665
	195.2	16.0275	182.333	5.80291	40.6667	1.73247			195.2	16.0275	230.4	10.3967	195.2	17.0878							122	4.89665
	195.36	16.0385	182.5	5.80813	40.7	1.73391			195.36	16.0385	230.72	10.4096	195.36	17.0997							122.1	4.89665
	195.52	16.049	182.667	5.81394	40.7333	1.73578			195.52	16.049	231.04	10.4232	195.52	17.1109							122.2	4.89685
	195.68	16.0609	182.833	5.8194	40.7667	1.73751			195.68	16.0609	231.36	10.4362	195.68	17.1212							122.3	4.89713
	195.84	16.0717	183	5.82459	40.8	1.74024			195.84	16.0717	231.68	10.4489	195.84	17.1329							122.4	4.89758
	196	16.0823	183.167	5.82963	40.8333	1.74219			196	16.0823	232	10.4619	196	17.1436							122.5	4.89758
	196.16	16.0923	183.333	5.83609	40.8667	1.74433			196.16	16.0923	232.32	10.4675	196.16	17.1547							122.6	4.89758
	196.32	16.1038	183.5	5.84083	40.9	1.74615			196.32	16.1038	232.64	10.4735	196.32	17.164							122.7	4.89758
	196.48	16.1145	183.667	5.8467	40.9333	1.74815			196.48	16.1145	232.96	10.4807	196.48	17.1767							122.8	4.89798
	196.64	16.1263	183.833	5.852	40.9667	1.75021			196.64	16.1263	233.28	10.489	196.64	17.1888							122.9	4.89798
	196.8	16.1382	184	5.85751	41	1.75208			196.8	16.1382	233.6	10.5002	196.8	17.1997							123	4.89858
	196.96	16.1485	184.167	5.86207	41.0333	1.75428			196.96	16.1485	233.92	10.5138	196.96	17.2109							123.1	4.89878
	197.12	16.1594	184.333	5.86709	41.0667	1.75655			197.12	16.1594	234.24	10.527	197.12	17.2227							123.2	4.89923
	197.28	16.1711	184.5	5.87279	41.1	1.75816			197.28	16.171	234.56	10.5415	197.28	17.2337							123.3	4.89923
	197.44	16.1813	184.667	5.87866	41.1333	1.76017			197.44	16.1813	234.88	10.5547	197.44	17.2448							123.4	4.89943
	197.6	16.1917	184.833	5.88323	41.1667	1.76147			197.6	16.1917	235.2	10.5676	197.6	17.2569							123.5	4.89988
	197.76	16.202	185	5.88893	41.2	1.76363			197.76	16.202	235.52	10.5798	197.76	17.2657							123.6	4.90077
	197.92	16.2117	185.167	5.89436	41.2333	1.76622			197.92	16.2117	235.84	10.5932	197.92	17.2757							123.7	4.90194
	198.08	16.2235	185.333	5.89982	41.2667	1.768			198.08	16.2235	236.16	10.6076	198.08	17.2883							123.8	4.90254
	198.24	16.2342	185.5	5.90521	41.3	1.7702			198.24	16.2342	236.48	10.614	198.24	17.3017							123.9	4.904
	198.4	16.2444	185.667	5.91069	41.3333	1.77179			198.4	16.2444	236.8	10.6207	198.4	17.3128							124	4.9058
	198.56	16.2564	185.833	5.91594	41.3667	1.7738			198.56	16.2564	237.12	10.6286	198.56	17.3247							124.1	4.90762
	198.72	16.2673	186	5.92098	41.4	1.77576			198.72	16.2673	237.44	10.6387	198.72	17.335							124.2	4.91003
	198.88	16.2775	186.167	5.92645	41.4333	1.77806			198.88	16.2775	237.76	10.6509	198.88	17.3452							124.3	4.91385
	199.04	16.2892	186.333	5.93176	41.4667	1.77993			199.04	16.2892	238.08	10.6644	199.04	17.3583							124.4	4.91692
	199.2	16.299	186.5	5.93689	41.5	1.78189			199.2	16.299	238.4	10.6775	199.2	17.369							124.5	4.92074
	199.36	16.3091	186.667	5.94271	41.5333	1.78453			199.36	16.3091	238.72	10.6814	199.36	17.3792							124.6	4.92375
	199.52	16.32	186.833	5.94847	41.5667	1.78631			199.52	16.3201	239.04	10.6867	199.52	17.3888							124.7	4.92658
	199.68	16.3315	187	5.95369	41.6	1.78822			199.68	16.3315	239.36	10.6955	199.68	17.4026							124.8	4.92939
	199.84	16.3432	187.167	5.95892	41.6333	1.79015			199.84	16.3432	239.68	10.7085	199.84	17.4155							124.9	4.9328
	200	16.3537	187.333	5.96456	41.6667	1.79165			200	16.3537	240	10.7213	200	17.4266							125	4.93641
	200.16	16.3645	187.5	5.97026	41.7	1.7939			200.16	16.3645	240.32	10.7345	200.16	17.4377							125.1	4.93782
	200.32	16.3751	187.667	5.97582	41.7333	1.79583			200.32	16.3751	240.64	10.7474	200.32	17.4488							125.2	4.93882
	200.48	16.3854	187.833	5.98101	41.7667	1.79752			200.48	16.3854	240.96	10.7615	200.48	17.4612							125.3	4.94067
	200.64	16.3969	188	5.98605	41.8	1.79925			200.64	16.3969	241.28	10.7703	200.64	17.4715							125.4	4.94175
	200.8	16.4071	188.167	5.9917	41.8333	1.80198			200.8	16.4071	241.6	10.7798	200.8	17.4822							125.5	4.94297
	200.96	16.4171	188.333	5.99646	41.8667	1.80393			200.96	16.4171	241.92	10.7922	200.96	17.4913							125.6	4.94377
	201.12	16.4288	188.5	6.00179	41.9	1.80607			201.12	16.4288	242.24	10.806	201.12	17.5036							125.7	4.94377
	201.28	16.4401	188.667	6.00729	41.9333	1.80789			201.28	16.4401	242.56	10.8201	201.28	17.5178							125.8	4.94377
	201.44	16.4506	188.833	6.0126	41.9667	1.80989			201.44	16.4506	242.88	10.833	201.44	17.5298							125.9	4.94479
	201.6	16.4622	189	6.01733	42	1.81195			201.6	16.4622	243.2	10.8479	201.6	17.5423							126	4.94524
	201.76	16.4721	189.167	6.02278	42.0333	1.81382			201.76	16.4722	243.52	10.861	201.76	17.5539							126.1	4.94569
	201.92	16.4836	189.333	6.02816	42.0667	1.81602			201.92	16.4836	243.84	10.8741	201.92	17.5643							126.2	4.94589
	202.08	16.4936	189.5	6.03294	42.1	1.81829			202.08	16.4936	244.16	10.8879	202.08	17.5756							126.3	4.94629
	202.24	16.5041	189.833	6.03859	42.1333	1.8199			202.24	16.5041	244.48	10.9023	202.24	17.5857							126.4	4.94669
	202.4	16.5154	190.167	6.04335	42.1667	1.82191			202.4	16.5154	244.8	10.9042	202.4	17.5962							126.5	4.94697
	202.56	16.5259	190.5	6.04868	42.2	1.82321			202.56	16.5259	245.12	10.9084	202.56	17.6075							126.6	4.94697
	202.72	16.5364	190.833	6.05418	42.2333	1.82537			202.72	16.5364	245.44	10.9126	202.72	17.6175							126.7	4.94717
	202.88	16.5469	191.167	6.05949	42.2667	1.82796			202.88	16.5469	245.76	10.9212	202.88	17.6291							126.8	4.94717
	203.04	16.5569	191.5	6.06422	42.3	1.82974			203.04	16.5569	246.08	10.932	203.04	17.6413							126.9	4.94774
	203.2	16.5671	191.833	6.06967	42.3333	1.83194			203.2	16.5671	246.4	10.9433	203.2	17.6543							127	4.94802
	203.36	16.5783	192.167	6.07505	42.3667	1.83352			203.36	16.5783	246.72	10.9559	203.36	17.666							127.1	4.94842
	203.52	16.5876	192.5	6.07983	42.4	1.83554			203.52	16.5876	247.04	10.9703	203.52	17.678							127.2	4.94842
	203.68	16.5978	192.833	6.08548	42.4333	1.83749			203.68	16.5978	247.36	10.9815	203.68	17.6896							127.3	4.94842
	203.84	16.609	193.167	6.09024	42.4667	1.8398			203.84	16.609	247.68	10.9946	203.84	17.7004							127.4	4.94842
	204	16.6195	193.5	6.09557	42.5	1.84167			204	16.6195	248	11.0007	204	17.7125							127.5	4.94922
	204.16	16.6308	193.833	6.10107	42.5333	1.84362			204.16	16.6308	248.32	11.0106	204.16	17.7216							127.6	4.94942
	204.32	16.6411	194.167	6.10638	42.5667	1.84627			204.32	16.6411	248.64	11.0231	204.32	17.732							127.7	4.94962
	204.48	16.6524	194.5	6.11111	42.6	1.84804			204.48	16.6524	248.96	11.0363	204.48	17.7384							127.8	4.94962
	204.64	16.6641	194.833	6.11656	42.6333	1.84996			204.64	16.6641	249.28	11.0487	204.64	17.7514							127.9	4.94962
	204.8	16.674	195.167	6.12194	42.6667	1.85189			204.8	16.674	249.6	11.0606	204.8	17.7632							128	4.95064
	204.96	16.6848	195.5	6.12672	42.7	1.85339			204.96	16.6848	249.92	11.0723	204.96	17.7757							128.1	4.95064
	205.12	16.6959	195.833	6.13591	42.7333	1.85564			205.12	16.6959	250.24	11.087	205.12	17.7871							128.2	4.95064
	205.28	16.7079	196.167	6.14478	42.7667	1.85757			205.28	16.7078	250.56	11.096	205.28	17.7989							128.3	4.95064
	205.44	16.7183	196.5	6.15367	42.8	1.85925			205.44	16.7183	250.88	11.1091	205.44	17.8097							128.4	4.95064
	205.6	16.73	196.833	6.16238	42.8333	1.86013			205.6	16.73	251.2	11.1229	205.6	17.8216							128.5	4.95064
	205.76	16.7408	197.167	6.17202	42.8667	1.86086			205.76	16.7408	251.52	11.1369	205.76	17.8315							128.6	4.95064
	205.92	16.751	197.5	6.18062	42.9	1.86191			205.92	16.751	251.84	11.1493	205.92	17.8433							128.7	4.95064
	206.08	16.7621	197.833	6.18965	42.9333	1.86307			206.08	16.7621	252.16	11.1615	206.08	17.8528							128.8	4.95064
	206.24	16.7734	198.167	6.19852	42.9667	1.86393			206.24	16.7734	252.48	11.175	206.24	17.8632							128.9	4.95064
	206.4	16.7832	198.5	6.20839	43	1.86525			206.4	16.7832	252.8	11.1873	206.4	17.8734							129	4.95064
	206.56	16.794	198.833	6.21776	43.0333	1.86654			206.56	16.794	253.12	11.2025	206.56	17.8857							129.1	4.95064
	206.72	16.8041	199.167	6.22793	43.0667	1.86713			206.72	16.8041	253.44	11.2141	206.72	17.8967							129.2	4.95064
	206.88	16.8153	199.5	6.23779	43.1	1.86818			206.88	16.8153	253.76	11.2171	206.88	17.91							129.3	4.95064
	207.04	16.827	199.833	6.24761	43.1333	1.86861			207.04	16.827	254.08	11.2206	207.04	17.9205							129.4	4.95064
	207.2	16.8374	200.167	6.25688	43.1667	1.86952			207.2	16.8374	254.4	11.2293	207.2	17.932							129.5	4.95064
	207.36	16.8473	200.5	6.26607	43.2	1.87085			207.36	16.8473	254.72	11.242	207.36	17.9443							129.6	4.95064
	207.52	16.8573	200.833	6.27492	43.2333	1.87186			207.52	16.8573	255.04	11.2548	207.52	17.9549							129.7	4.95064
	207.68	16.8676	201.167	6.28398	43.2667	1.87246			207.68	16.8676	255.36	11.268	207.68	17.9657							129.8	4.95064
	207.84	16.8787	201.5	6.29379	43.3	1.87291			207.84	16.8787	255.68	11.2812	207.84	17.9755							129.9	4.95064
	208	16.89	201.833	6.30316	43.3333	1.87393			208	16.89	256	11.2946	208	17.9862							130	4.95064
	208.16	16.9001	202.167	6.31334	43.3667	1.8747			208.16	16.9001	256.32	11.3106	208.16	17.9966							130.1	4.95064
	208.32	16.9105	202.5	6.3232	43.4	1.87542			208.32	16.9105	256.64	11.3202	208.32	18.0062							130.2	4.95064
	208.48	16.9205	202.833	6.33302	43.4333	1.87571			208.48	16.9205	256.96	11.3328	208.48	18.0177							130.3	4.95064
	208.64	16.9308	203.167	6.34229	43.4667	1.87614			208.64	16.9308	257.28	11.3441	208.64	18.0304							130.4	4.95064
	208.8	16.9411	203.5	6.35147	43.5	1.87666			208.8	16.9411	257.6	11.3551	208.8	18.0427							130.5	4.95064
	208.96	16.9523	203.833	6.36033	43.5333	1.87758			208.96	16.9523	257.92	11.3612	208.96	18.0555							130.6	4.95064
	209.12	16.9627	204.167	6.36939	43.5667	1.87861			209.12	16.9627	258.24	11.3692	209.12	18.0654							130.7	4.95064
	209.28	16.9737	204.5	6.3792	43.6	1.8798			209.28	16.9737	258.56	11.3812	209.28	18.0769							130.8	4.95064
	209.44	16.9844	204.833	6.38965	43.6333	1.88096			209.44	16.9844	258.88	11.3929	209.44	18.0887							130.9	4.95064
	209.6	16.9954	205.167	6.40003	43.6667	1.88168			209.6	16.9954	259.2	11.409	209.6	18.1003							131	4.95064
	209.76	17.0077	205.5	6.41002	43.7	1.883			209.76	17.0077	259.52	11.4202	209.76	18.1103							131.1	4.95064
	209.92	17.0203	205.833	6.41992	43.7333	1.88343			209.92	17.0203	259.84	11.4333	209.92	18.1203							131.2	4.95064
	210.08	17.0312	206.167	6.43006	43.7667	1.88395			210.08	17.0312	260.16	11.446	210.08	18.1307							131.3	4.95064
	210.24	17.0356	206.5	6.44063	43.8	1.88499			210.24	17.0356	260.48	11.4596	210.24	18.143							131.4	4.95064
	210.4	17.0405	206.833	6.45054	43.8333	1.88531			210.4	17.0405	260.8	11.4731	210.4	18.1549							131.5	4.95064
	210.56	17.0444	207.167	6.4605	43.8667	1.88589			210.56	17.0444	261.12	11.4842	210.56	18.1667							131.6	4.95064
	210.72	17.0487	207.5	6.46984	43.9	1.8864			210.72	17.0487	261.44	11.4964	210.72	18.177							131.7	4.95064
	210.88	17.0576	207.833	6.47916	43.9333	1.88728			210.88	17.0576	261.76	11.5112	210.88	18.1889							131.8	4.95064
	211.04	17.0691	208.167	6.48903	43.9667	1.8876			211.04	17.0691	262.08	11.5234	211.04	18.2003							131.9	4.95064
	211.2	17.0823	208.5	6.49932	44	1.88879			211.2	17.0823	262.4	11.5373	211.2	18.2118							132	4.95064
	211.36	17.094	208.833	6.50953	44.0333	1.88994			211.36	17.094	262.72	11.5497	211.36	18.2228							132.1	4.95064
	211.52	17.1055	209.167	6.51939	44.0667	1.89054			211.52	17.1055	263.04	11.5632	211.52	18.2333							132.2	4.95064
	211.68	17.1163	209.5	6.52867	44.1	1.8917			211.68	17.1163	263.36	11.5756	211.68	18.2427							132.3	4.95064
	211.84	17.1291	209.833	6.5379	44.1333	1.89261			211.84	17.1291	263.68	11.5888	211.84	18.2542							132.4	4.95064
	212	17.1424	210.167	6.54791	44.1667	1.89411			212	17.1424	264	11.6002	212	18.2649							132.5	4.95064
	212.16	17.1474	210.5	6.55728	44.2	1.89507			212.16	17.1475	264.32	11.6159	212.16	18.2778							132.6	4.95064
	212.32	17.1562	210.833	6.5666	44.2333	1.8963			212.32	17.1561	264.64	11.6289	212.32	18.2877							132.7	4.95064
	212.48	17.1608	211.167	6.57646	44.2667	1.89753			212.48	17.1608	264.96	11.6409	212.48	18.2993							132.8	4.95064
	212.64	17.1709	211.5	6.58675	44.3	1.89897			212.64	17.1709	265.28	11.6487	212.64	18.3111							132.9	4.95064
	212.8	17.1835	211.833	6.59696	44.3333	1.90065			212.8	17.1835	265.6	11.6626	212.8	18.3214							133	4.95064
	212.96	17.1951	212.167	6.60682	44.3667	1.90218			212.96	17.1951	265.92	11.6752	212.96	18.3319							133.1	4.95064
	213.12	17.2068	212.5	6.6161	44.4	1.90327			213.12	17.2068	266.24	11.6871	213.12	18.3437							133.2	4.95064
	213.28	17.2188	212.833	6.62533	44.4333	1.90541			213.28	17.2188	266.56	11.7001	213.28	18.3509							133.3	4.95064
	213.44	17.225	213.167	6.63535	44.4667	1.90663			213.44	17.225	266.88	11.7131	213.44	18.3641							133.4	4.95064
	213.6	17.2318	213.5	6.64471	44.5	1.90775			213.6	17.2318	267.2	11.7266	213.6	18.376							133.5	4.95064
	213.76	17.2426	213.833	6.656	44.5333	1.90943			213.76	17.2426	267.52	11.7407	213.76	18.3871							133.6	4.95064
	213.92	17.2559	214.167	6.66623	44.5667	1.91088			213.92	17.2559	267.84	11.7515	213.92	18.3993							133.7	4.95064
	214.08	17.2696	214.5	6.6757	44.6	1.91247			214.08	17.2696	268.16	11.755	214.08	18.4123							133.8	4.95064
	214.24	17.2832	214.833	6.68636	44.6333	1.91377			214.24	17.2832	268.48	11.7596	214.24	18.4224							133.9	4.95064
	214.4	17.2966	215.167	6.69617	44.6667	1.91513			214.4	17.2966	268.8	11.7658	214.4	18.4332							134	4.95064
	214.56	17.3084	215.5	6.70602	44.7	1.91669			214.56	17.3084	269.12	11.7774	214.56	18.4443							134.1	4.95064
	214.72	17.3203	215.833	6.71602	44.7333	1.91753			214.72	17.3203	269.44	11.7897	214.72	18.4539							134.2	4.95064
	214.88	17.332	216.167	6.72665	44.7667	1.91905			214.88	17.332	269.76	11.8026	214.88	18.4645							134.3	4.95064
	215.04	17.3423	216.5	6.73661	44.8	1.92029			215.04	17.3423	270.08	11.8171	215.04	18.4753							134.4	4.95064
	215.2	17.3506	216.833	6.74674	44.8333	1.92185			215.2	17.3506	270.4	11.8293	215.2	18.489							134.5	4.95064
	215.36	17.3603	217.167	6.75673	44.8667	1.92394			215.36	17.3603	270.72	11.8414	215.36	18.5003							134.6	4.95064
	215.52	17.3703	217.5	6.76658	44.9	1.9251			215.52	17.3703	271.04	11.8551	215.52	18.5117							134.7	4.95128
	215.68	17.3804	217.833	6.77695	44.9333	1.92654			215.68	17.3804	271.36	11.8671	215.68	18.5215							134.8	4.95262
	215.84	17.3896	218.167	6.78782	44.9667	1.92812			215.84	17.3896	271.68	11.8803	215.84	18.5325							134.9	4.95382
	216	17.4019	218.5	6.79775	45	1.9299			216	17.4019	272	11.8938	216	18.5449							135	4.95427
	216.16	17.4135	218.833	6.80841	45.0333	1.93114			216.16	17.4135	272.32	11.9072	216.16	18.5555							135.1	4.95467
	216.32	17.425	219.167	6.81885	45.0667	1.93269			216.32	17.425	272.64	11.9192	216.32	18.5654							135.2	4.95557
	216.48	17.4352	219.5	6.83017	45.1	1.93453			216.48	17.4352	272.96	11.9311	216.48	18.5744							135.3	4.95924
	216.64	17.4467	219.833	6.84029	45.1333	1.93601			216.64	17.4467	273.28	11.9371	216.64	18.5863							135.4	4.96247
	216.8	17.4569	220.167	6.85029	45.1667	1.93788			216.8	17.4569	273.6	11.9435	216.8	18.5983							135.5	4.96695
	216.96	17.4677	220.5	6.86013	45.2	1.93981			216.96	17.4677	273.92	11.9498	216.96	18.6102							135.6	4.97045
	217.12	17.4781	220.833	6.8705	45.2333	1.94067			217.12	17.4781	274.24	11.9596	217.12	18.6203							135.7	4.9745
	217.28	17.489	221.167	6.88138	45.2667	1.94254			217.28	17.489	274.56	11.9715	217.28	18.6315							135.8	4.97756
	217.44	17.5006	221.5	6.89131	45.3	1.94398			217.44	17.5006	274.88	11.9846	217.44	18.6429							135.9	4.98161
	217.6	17.5115	221.833	6.90197	45.3333	1.94543			217.6	17.5115	275.2	11.998	217.6	18.6532							136	4.98549
	217.76	17.5225	222.167	6.91241	45.3667	1.94723			217.76	17.5225	275.52	12.01	217.76	18.6639							136.1	4.98817
	217.92	17.5328	222.5	6.92373	45.4	1.94859			217.92	17.5328	275.84	12.0207	217.92	18.6736							136.2	4.99114
	218.08	17.5428	222.833	6.93402	45.4333	1.95001			218.08	17.5428	276.16	12.033	218.08	18.6864							136.3	4.99356
	218.24	17.553	223.167	6.94437	45.4667	1.95169			218.24	17.553	276.48	12.0461	218.24	18.6983							136.4	4.99497
	218.4	17.5631	223.5	6.95416	45.5	1.95292			218.4	17.563	276.8	12.0591	218.4	18.7096							136.5	4.99557
	218.56	17.5731	223.833	6.96469	45.5333	1.95416			218.56	17.5731	277.12	12.0719	218.56	18.7214							136.6	4.9971
	218.72	17.583	224.167	6.97439	45.5667	1.956			218.72	17.583	277.44	12.085	218.72	18.7317							136.7	4.9971
	218.88	17.5936	224.5	6.98442	45.6	1.95744			218.88	17.5936	277.76	12.0967	218.88	18.7417							136.8	4.9971
	219.04	17.603	224.833	6.99455	45.6333	1.95801			219.04	17.603	278.08	12.11	219.04	18.7531							136.9	4.9971
	219.2	17.6124	225.167	7.00484	45.6667	1.95938			219.2	17.6124	278.4	12.1238	219.2	18.7641							137	4.99799
	219.36	17.6222	225.5	7.01438	45.7	1.96079			219.36	17.6222	278.72	12.1347	219.36	18.7719							137.1	4.99819
	219.52	17.6331	225.833	7.02396	45.7333	1.96221			219.52	17.6331	279.04	12.1481	219.52	18.7855							137.2	4.99819
	219.68	17.6423	226.167	7.03405	45.7667	1.96363			219.68	17.6423	279.36	12.1555	219.68	18.7977							137.3	4.99819
	219.84	17.6529	226.5	7.04354	45.8	1.96486			219.84	17.6529	279.68	12.1673	219.84	18.8103							137.4	4.99819
	220	17.6634	226.833	7.05341	45.8333	1.96642			220	17.6634	280	12.1801	220	18.8205							137.5	4.99819
	220.16	17.674	227.167	7.0636	45.8667	1.96851			220.16	17.674	280.32	12.1923	220.16	18.8308							137.6	4.99859
	220.32	17.6859	227.5	7.07333	45.9	1.96967			220.32	17.6859	280.64	12.2038	220.32	18.8436							137.7	4.99879
	220.48	17.699	227.833	7.08295	45.9333	1.97111			220.48	17.699	280.96	12.2184	220.48	18.8541							137.8	4.99919
	220.64	17.7105	228.167	7.09215	45.9667	1.9727			220.64	17.7105	281.28	12.2298	220.64	18.8659							137.9	4.99919
	220.8	17.7205	228.5	7.10165	46	1.97447			220.8	17.7205	281.6	12.2425	220.8	18.8745							138	4.99919
	220.96	17.7304	228.833	7.11185	46.0333	1.97571			220.96	17.7304	281.92	12.2566	220.96	18.8845							138.1	4.99919
	221.12	17.7403	229.167	7.12143	46.0667	1.97726			221.12	17.7403	282.24	12.269	221.12	18.8962							138.2	4.99919
	221.28	17.7519	229.5	7.13099	46.1	1.9791			221.28	17.7519	282.56	12.2713	221.28	18.9089							138.3	4.99919
	221.44	17.7627	229.833	7.13993	46.1333	1.98058			221.44	17.7627	282.88	12.2773	221.44	18.9213							138.4	4.99927
	221.6	17.7733	230.167	7.14894	46.1667	1.98245			221.6	17.7733	283.2	12.2828	221.6	18.932							138.5	4.99942
	221.76	17.7842	230.5	7.15844	46.2	1.98438			221.76	17.7842	283.52	12.2925	221.76	18.944							138.6	4.99957
	221.92	17.7948	230.833	7.16763	46.2333	1.98524			221.92	17.7948	283.84	12.3055	221.92	18.9541							138.7	4.99965
	222.08	17.8042	231.167	7.17604	46.2667	1.98711			222.08	17.8042	284.16	12.3185	222.08	18.964							138.8	4.99979
	222.24	17.814	231.5	7.18604	46.3	1.98855			222.24	17.814	284.48	12.3313	222.24	18.9749							138.9	4.9999
	222.4	17.8239	231.833	7.19528	46.3333	1.99			222.4	17.8239	284.8	12.345	222.4	18.983							139	4.9999
	222.56	17.8341	232.167	7.20395	46.3667	1.9918			222.56	17.8341	285.12	12.3577	222.56	18.9937							139.1	4.99998
	222.72	17.8452	232.5	7.21376	46.4	1.99316			222.72	17.8452	285.44	12.3691	222.72	19.0069							139.2	5.00005
	222.88	17.8552	232.833	7.22345	46.4333	1.99458			222.88	17.8552	285.76	12.3838	222.88	19.0192							139.3	5.00013
	223.04	17.8657	233.167	7.23327	46.4667	1.99626			223.04	17.8657	286.08	12.3968	223.04	19.0307							139.4	5.0002
	223.2	17.8761	233.5	7.24283	46.5	1.99749			223.2	17.8761	286.4	12.4097	223.2	19.0419							139.5	5.00044
	223.36	17.8853	233.833	7.25327	46.5333	1.99873			223.36	17.8853	286.72	12.4212	223.36	19.0528							139.6	5.00066
	223.52	17.8958	234.167	7.26305	46.5667	2.00057			223.52	17.8958	287.04	12.4349	223.52	19.0643							139.7	5.00066
	223.68	17.9062	234.5	7.27286	46.6	2.00201			223.68	17.9062	287.36	12.4472	223.68	19.075							139.8	5.00066
	223.84	17.9162	234.833	7.28264	46.6333	2.00258			223.84	17.9162	287.68	12.4604	223.84	19.0853							139.9	5.00081
	224	17.9265	235.167	7.292	46.6667	2.00395			224	17.9265	288	12.4733	224	19.0945							140	5.00081
	224.16	17.9376	235.5	7.3008	46.7	2.00536			224.16	17.9376	288.32	12.4882	224.16	19.1042							140.1	5.00089
	224.32	17.9473	235.833	7.30983	46.7333	2.00678			224.32	17.9473	288.64	12.4988	224.32	19.1162							140.2	5.00089
	224.48	17.9583	236.167	7.31922	46.7667	2.0082			224.48	17.9583	288.96	12.502	224.48	19.1285							140.3	5.00096
	224.64	17.9681	236.5	7.32759	46.8	2.00964			224.64	17.9681	289.28	12.507	224.64	19.1399							140.4	5.00113
	224.8	17.9783	236.833	7.33684	46.8333	2.01128			224.8	17.9783	289.6	12.5128	224.8	19.1512							140.5	5.0013
	224.96	17.9891	237.167	7.3453	46.8667	2.01229			224.96	17.9891	289.92	12.5231	224.96	19.1625							140.6	5.00138
	225.12	17.999	237.5	7.35357	46.9	2.01387			225.12	17.999	290.24	12.535	225.12	19.1739							140.7	5.00148
	225.28	18.0095	237.833	7.36137	46.9333	2.01531			225.28	18.0095	290.56	12.5471	225.28	19.1834							140.8	5.00171
	225.44	18.0199	238.167	7.3701	46.9667	2.01668			225.44	18.0199	290.88	12.5595	225.44	19.1949							140.9	5.00171
	225.6	18.0306	238.5	7.37999	47	2.01783			225.6	18.0306	291.2	12.571	225.6	19.2051							141	5.00198
	225.76	18.0405	238.833	7.38814	47.0333	2.01915			225.76	18.0405	291.52	12.5842	225.76	19.2133							141.1	5.00235
	225.92	18.0504	239.167	7.39795	47.0667	2.02051			225.92	18.0504	291.84	12.5975	225.92	19.2248							141.2	5.00252
	226.08	18.06	239.5	7.4073	47.1	2.02163			226.08	18.06	292.16	12.6058	226.08	19.2373							141.3	5.00252
	226.24	18.0703	239.833	7.41742	47.1333	2.02296			226.24	18.0703	292.48	12.6133	226.24	19.2487							141.4	5.00252
	226.4	18.0821	240.167	7.4267	47.1667	2.02476			226.4	18.0821	292.8	12.6225	226.4	19.26							141.5	5.00275
	226.56	18.0924	240.5	7.43633	47.2	2.02567			226.56	18.0924	293.12	12.6347	226.56	19.2698							141.6	5.00275
	226.72	18.1021	240.833	7.44412	47.2333	2.02659			226.72	18.1021	293.44	12.6471	226.72	19.2814							141.7	5.00275
	226.88	18.1122	241.167	7.45285	47.2667	2.02839			226.88	18.1122	293.76	12.6589	226.88	19.2911							141.8	5.00275
	227.04	18.1213	241.5	7.46275	47.3	2.02968			227.04	18.1213	294.08	12.6707	227.04	19.3015							141.9	5.00275
	227.2	18.1319	241.833	7.4709	47.3333	2.03098			227.2	18.1319	294.4	12.6831	227.2	19.3134							142	5.00275
	227.36	18.1413	242.167	7.48071	47.3667	2.03184			227.36	18.1413	294.72	12.6955	227.36	19.3225							142.1	5.00275
	227.52	18.1521	242.5	7.49005	47.4	2.03343			227.52	18.1521	295.04	12.7037	227.52	19.3328							142.2	5.00275
	227.68	18.163	242.833	7.50017	47.4333	2.03487			227.68	18.163	295.36	12.7159	227.68	19.3453							142.3	5.00302
	227.84	18.1738	243.167	7.50946	47.4667	2.03619			227.84	18.1738	295.68	12.728	227.84	19.3579							142.4	5.00309
	228	18.1853	243.5	7.51908	47.5	2.03749			228	18.1853	296	12.7396	228	19.3688							142.5	5.00324
	228.16	18.1958	243.833	7.52816	47.5333	2.0391			228.16	18.1958	296.32	12.7518	228.16	19.3794							142.6	5.00332
	228.32	18.206	244.167	7.53691	47.5667	2.04015			228.32	18.206	296.64	12.7648	228.32	19.3904							142.7	5.00339
	228.48	18.216	244.5	7.547	47.6	2.04099			228.48	18.216	296.96	12.7779	228.48	19.4							142.8	5.00347
	228.64	18.2267	244.833	7.55618	47.6333	2.04247			228.64	18.2267	297.28	12.7895	228.64	19.4111							142.9	5.00387
	228.8	18.2376	245.167	7.56661	47.6667	2.04348			228.8	18.2376	297.6	12.8025	228.8	19.4214							143	5.00387
	228.96	18.2483	245.5	7.57699	47.7	2.04501			228.96	18.2483	297.92	12.8055	228.96	19.432							143.1	5.00411
	229.12	18.2585	245.833	7.58756	47.7333	2.04593			229.12	18.2585	298.24	12.8109	229.12	19.4401							143.2	5.00419
	229.28	18.2684	246.167	7.59709	47.7667	2.0469			229.28	18.2683	298.56	12.8181	229.28	19.4534							143.3	5.00419
	229.44	18.2791	246.5	7.6071	47.8	2.04834			229.44	18.2791	298.88	12.8278	229.44	19.4638							143.4	5.00419
	229.6	18.2883	246.833	7.6166	47.8333	2.04998			229.6	18.2883	299.2	12.8396	229.6	19.4755							143.5	5.00419
	229.76	18.2993	247.167	7.62628	47.8667	2.05099			229.76	18.2993	299.52	12.8518	229.76	19.4872							143.6	5.00419
	229.92	18.3077	247.5	7.63579	47.9	2.05257			229.92	18.3077	299.84	12.8636	229.92	19.4984							143.7	5.00429
	230.08	18.3192	247.833	7.64563	47.9333	2.05401			230.08	18.3192	300.16	12.877	230.08	19.5083							143.8	5.00437
	230.24	18.3287	248.167	7.65459	47.9667	2.05538			230.24	18.3287	300.48	12.8885	230.24	19.5182							143.9	5.00444
	230.4	18.3379	248.5	7.66448	48	2.05653			230.4	18.3379	300.8	12.9	230.4	19.5299							144	5.00459
	230.56	18.3481	248.833	7.6734	48.0333	2.05785			230.56	18.3481	301.12	12.9123	230.56	19.5395							144.1	5.00497
	230.72	18.3581	249.167	7.68305	48.0667	2.05921			230.72	18.3581	301.44	12.9187	230.72	19.5506							144.2	5.00524
	230.88	18.3685	249.5	7.69288	48.1	2.06033			230.88	18.3685	301.76	12.9264	230.88	19.5622							144.3	5.00524
	231.04	18.378	249.833	7.70243	48.1333	2.06166			231.04	18.378	302.08	12.9332	231.04	19.5734							144.4	5.00555
	231.2	18.388	250.167	7.71149	48.1667	2.06346			231.2	18.388	302.4	12.9434	231.2	19.586							144.5	5.00555
	231.36	18.3967	250.5	7.72094	48.2	2.06437			231.36	18.3967	302.72	12.956	231.36	19.595							144.6	5.00555
	231.52	18.4073	250.833	7.7305	48.2333	2.06529			231.52	18.4073	303.04	12.9689	231.52	19.6065							144.7	5.0057
	231.68	18.4166	251.167	7.73996	48.2667	2.06709			231.68	18.4166	303.36	12.9812	231.68	19.6177							144.8	5.0061
	231.84	18.427	251.5	7.7498	48.3	2.06837			231.84	18.427	303.68	12.9945	231.84	19.6277							144.9	5.00648
	232	18.4367	251.833	7.75861	48.3333	2.06968			232	18.4367	304	13.0066	232	19.6386							145	5.00648
	232.16	18.4486	252.167	7.76786	48.3667	2.07054			232.16	18.4486	304.32	13.0187	232.16	19.6485							145.1	5.00679
	232.32	18.4581	252.5	7.77787	48.4	2.07213			232.32	18.4581	304.64	13.032	232.32	19.6568							145.2	5.00679
	232.48	18.4672	252.833	7.78717	48.4333	2.07357			232.48	18.4672	304.96	13.0452	232.48	19.6693							145.3	5.00679
	232.64	18.4786	253.167	7.79579	48.4667	2.07489			232.64	18.4786	305.28	13.0538	232.64	19.6816							145.4	5.00679
	232.8	18.4901	253.5	7.80439	48.5	2.07619			232.8	18.4901	305.6	13.0563	232.8	19.6931							145.5	5.00686
	232.96	18.5016	253.833	7.81372	48.5333	2.0778			232.96	18.5016	305.92	13.0601	232.96	19.704							145.6	5.00709
	233.12	18.5145	254.167	7.82266	48.5667	2.07885			233.12	18.5145	306.24	13.0656	233.12	19.7148							145.7	5.00709
	233.28	18.5259	254.5	7.83167	48.6	2.07968			233.28	18.5259	306.56	13.0747	233.28	19.7256							145.8	5.00709
	233.44	18.534	254.833	7.84033	48.6333	2.08116			233.44	18.534	306.88	13.0864	233.44	19.7362							145.9	5.00709
	233.6	18.5411	255.167	7.84828	48.6667	2.08218			233.6	18.5411	307.2	13.1006	233.6	19.7487							146	5.00719
	233.76	18.5414	255.5	7.85722	48.7	2.08371			233.76	18.5414	307.52	13.1123	233.76	19.758							146.1	5.00734
	233.92	18.5453	255.833	7.86618	48.7333	2.08463			233.92	18.5453	307.84	13.1249	233.92	19.7682							146.2	5.00734
	234.08	18.5501	256.167	7.87599	48.7667	2.08559			234.08	18.5501	308.16	13.1384	234.08	19.78							146.3	5.00734
	234.24	18.5562	256.5	7.88616	48.8	2.08678			234.24	18.5562	308.48	13.1511	234.24	19.7932							146.4	5.00734
	234.4	18.5657	256.833	7.89577	48.8333	2.08811			234.4	18.5657	308.8	13.1644	234.4	19.8046							146.5	5.00749
	234.56	18.5776	257.167	7.90512	48.8667	2.08894			234.56	18.5776	309.12	13.1739	234.56	19.8154							146.6	5.00749
	234.72	18.5878	257.5	7.91494	48.9	2.0901			234.72	18.5878	309.44	13.1821	234.72	19.8268							146.7	5.00749
	234.88	18.5994	257.833	7.92402	48.9333	2.09114			234.88	18.5993	309.76	13.1957	234.88	19.8372							146.8	5.00749
	235.04	18.6114	258.167	7.93402	48.9667	2.09244			235.04	18.6114	310.08	13.208	235.04	19.8484							146.9	5.00749
	235.2	18.6227	258.5	7.94321	49	2.09332			235.2	18.6227	310.4	13.221	235.2	19.8583							147	5.00749
	235.36	18.6269	258.833	7.95216	49.0333	2.09405			235.36	18.6269	310.72	13.2335	235.36	19.8661							147.1	5.00757
	235.52	18.6299	259.167	7.96198	49.0667	2.09507			235.52	18.6299	311.04	13.2448	235.52	19.8783							147.2	5.00767
	235.68	18.6308	259.5	7.97214	49.1	2.09608			235.68	18.6308	311.36	13.2564	235.68	19.8902							147.3	5.0079
	235.84	18.6329	259.833	7.98175	49.1333	2.09738			235.84	18.6329	311.68	13.2683	235.84	19.9019							147.4	5.0079
	236	18.6395	260.167	7.9911	49.1667	2.09854			236	18.6395	312	13.2814	236	19.9131							147.5	5.0084
	236.16	18.6493	260.5	8.00092	49.2	2.1001			236.16	18.6493	312.32	13.2936	236.16	19.9232							147.6	5.00848
	236.32	18.6612	260.833	8.01001	49.2333	2.10163			236.32	18.6612	312.64	13.3058	236.32	19.9337							147.7	5.00848
	236.48	18.6724	261.167	8.02001	49.2667	2.10263			236.48	18.6724	312.96	13.3118	236.48	19.9446							147.8	5.00848
	236.64	18.6855	261.5	8.02919	49.3	2.10411			236.64	18.6855	313.28	13.3169	236.64	19.9538							147.9	5.00848
	236.8	18.6954	261.833	8.03888	49.3333	2.1054			236.8	18.6954	313.6	13.3228	236.8	19.962							148	5.00848
	236.96	18.706	262.167	8.04767	49.3667	2.10676			236.96	18.706	313.92	13.3317	236.96	19.9728							148.1	5.00876
	237.12	18.7177	262.5	8.05599	49.4	2.10792			237.12	18.7177	314.24	13.3435	237.12	19.9863							148.2	5.00896
	237.28	18.7282	262.833	8.06533	49.4333	2.10951			237.28	18.7282	314.56	13.3569	237.28	19.9987							148.3	5.00996
	237.44	18.7383	263.167	8.07423	49.4667	2.11115			237.44	18.7383	314.88	13.367	237.44	20.0095							148.4	5.01036
	237.6	18.7495	263.5	8.08298	49.5	2.11329			237.6	18.7495	315.2	13.3807	237.6	20.0191							148.5	5.01136
	237.76	18.7584	263.833	8.09186	49.5333	2.11374			237.76	18.7584	315.52	13.3923	237.76	20.0293							148.6	5.01352
	237.92	18.7677	264.167	8.10004	49.5667	2.1149			237.92	18.7677	315.84	13.4037	237.92	20.0415							148.7	5.01684
	238.08	18.7792	264.5	8.10932	49.6	2.11613			238.08	18.7792	316.16	13.4162	238.08	20.0503							148.8	5.01897
	238.24	18.791	264.833	8.11901	49.6333	2.11741			238.24	18.791	316.48	13.4275	238.24	20.0605							148.9	5.02255
	238.4	18.7999	265.167	8.12781	49.6667	2.11825			238.4	18.7999	316.8	13.433	238.4	20.07							149	5.02748
	238.56	18.8101	265.5	8.13612	49.7	2.11883			238.56	18.8101	317.12	13.4439	238.56	20.082							149.1	5.00928
	238.72	18.8213	265.833	8.14546	49.7333	2.11969			238.72	18.8213	317.44	13.4551	238.72	20.0937							149.2	5.01117
	238.88	18.8306	266.167	8.15436	49.7667	2.12042			238.88	18.8306	317.76	13.4675	238.88	20.1037							149.3	5.01217
	239.04	18.8403	266.5	8.16311	49.8	2.12102			239.04	18.8403	318.08	13.4793	239.04	20.1156							149.4	5.01274
	239.2	18.8501	266.833	8.17199	49.8333	2.1213			239.2	18.8501	318.4	13.4909	239.2	20.125							149.5	5.01294
	239.36	18.8541	267.167	8.18017	49.8667	2.12214			239.36	18.8541	318.72	13.5003	239.36	20.1356							149.6	5.01322
	239.52	18.855	267.5	8.18946	49.9	2.12333			239.52	18.855	319.04	13.5152	239.52	20.1465							149.7	5.01385
	239.68	18.8561	267.833	8.19896	49.9333	2.12392			239.68	18.8561	319.36	13.5287	239.68	20.1574							149.8	5.01445
	239.84	18.8591	268.167	8.20765	49.9667	2.12497			239.84	18.8591	319.68	13.542	239.84	20.166							149.9	5.01518
	240	18.865	268.5	8.21606	50	2.12606			240	18.865	320	13.5541	240	20.1763							150	5.01581
	240.16	18.8717	268.833	8.22379	50.0333	2.12721			240.16	18.8717	320.32	13.5657	240.16	20.1881							150.1	5.01638
	240.32	18.8812	269.167	8.23295	50.0667	2.12773			240.32	18.8812	320.64	13.5788	240.32	20.1988							150.2	5.01678
	240.48	18.8926	269.5	8.24217	50.1	2.12889			240.48	18.8926	320.96	13.5896	240.48	20.2104							150.3	5.01734
	240.64	18.9036	269.833	8.25077	50.1333	2.13013			240.64	18.9036	321.28	13.6019	240.64	20.2206							150.4	5.01734
	240.8	18.9149	270.167	8.25973	50.1667	2.13074			240.8	18.9149	321.6	13.6133	240.8	20.2318							150.5	5.01734
	240.96	18.925	270.5	8.26867	50.2	2.13165			240.96	18.925	321.92	13.6205	240.96	20.2424							150.6	5.01824
	241.12	18.9356	270.833	8.27817	50.2333	2.13269			241.12	18.9356	322.24	13.6319	241.12	20.254							150.7	5.01864
	241.28	18.9473	271.167	8.28642	50.2667	2.13399			241.28	18.9473	322.56	13.6451	241.28	20.2634							150.8	5.01884
	241.44	18.9563	271.5	8.29492	50.3	2.13573			241.44	18.9563	322.88	13.6571	241.44	20.2728							150.9	5.01924
	241.6	18.9663	271.833	8.3023	50.3333	2.13717			241.6	18.9663	323.2	13.6689	241.6	20.2834							151	5.01924
	241.76	18.9764	272.167	8.31176	50.3667	2.13944			241.76	18.9764	323.52	13.6813	241.76	20.2969							151.1	5.01952
	241.92	18.9847	272.5	8.32036	50.4	2.14118			241.92	18.9847	323.84	13.6953	241.92	20.307							151.2	5.01981
	242.08	18.9936	272.833	8.32876	50.4333	2.14266			242.08	18.9936	324.16	13.7079	242.08	20.3184							151.3	5.01981
	242.24	18.9973	273.167	8.33687	50.4667	2.14466			242.24	18.9973	324.48	13.7203	242.24	20.3286							151.4	5.01981
	242.4	18.9993	273.5	8.3454	50.5	2.14672			242.4	18.9993	324.8	13.7328	242.4	20.3389							151.5	5.02021
	242.56	19.0042	273.833	8.35368	50.5333	2.14859			242.56	19.0042	325.12	13.7404	242.56	20.3504							151.6	5.02021
	242.72	19.0124	274.167	8.36205	50.5667	2.15055			242.72	19.0124	325.44	13.7496	242.72	20.3605							151.7	5.02049
	242.88	19.0226	274.5	8.37186	50.6	2.15236			242.88	19.0226	325.76	13.7618	242.88	20.3697							151.8	5.02077
	243.04	19.0368	274.833	8.38119	50.6333	2.15436			243.04	19.0368	326.08	13.773	243.04	20.3789							151.9	5.02097
	243.2	19.0483	275.167	8.39025	50.6667	2.15636			243.2	19.0483	326.4	13.7854	243.2	20.3914							152	5.02137
	243.36	19.0596	275.5	8.39993	50.7	2.15816			243.36	19.0596	326.72	13.798	243.36	20.4032							152.1	5.02137
	243.52	19.0713	275.833	8.40872	50.7333	2.15994			243.52	19.0713	327.04	13.8094	243.52	20.4144							152.2	5.02137
	243.68	19.0827	276.167	8.41817	50.7667	2.16099			243.68	19.0827	327.36	13.822	243.68	20.4253							152.3	5.02137
	243.84	19.0937	276.5	8.42627	50.8	2.162			243.84	19.0937	327.68	13.8324	243.84	20.4361							152.4	5.02137
	244	19.1062	276.833	8.43467	50.8333	2.16324			244	19.1062	328	13.8358	244	20.4465							152.5	5.02137
	244.16	19.1165	277.167	8.44342	50.8667	2.16497			244.16	19.1165	328.32	13.8429	244.16	20.4564							152.6	5.02158
	244.32	19.1271	277.5	8.45224	50.9	2.16658			244.32	19.1271	328.64	13.8536	244.32	20.4679							152.7	5.02177
	244.48	19.1392	277.833	8.45984	50.9333	2.16802			244.48	19.1392	328.96	13.8659	244.48	20.478							152.8	5.02198
	244.64	19.1485	278.167	8.46828	50.9667	2.16905			244.64	19.1485	329.28	13.8794	244.64	20.4898							152.9	5.02218
	244.8	19.1588	278.5	8.476	51	2.17085			244.8	19.1588	329.6	13.8899	244.8	20.5024							153	5.02258
	244.96	19.1687	278.833	8.48519	51.0333	2.17273			244.96	19.1687	329.92	13.9027	244.96	20.5129							153.1	5.02258
	245.12	19.1796	279.167	8.49319	51.0667	2.17426			245.12	19.1796	330.24	13.9142	245.12	20.5246							153.2	5.02258
	245.28	19.1904	279.5	8.50159	51.1	2.17603			245.28	19.1904	330.56	13.9264	245.28	20.5351							153.3	5.02278
	245.44	19.2001	279.833	8.51046	51.1333	2.17764			245.44	19.2001	330.88	13.9384	245.44	20.5459							153.4	5.02278
	245.6	19.2111	280.167	8.51915	51.1667	2.17994			245.6	19.2111	331.2	13.9503	245.6	20.5547							153.5	5.02278
	245.76	19.2213	280.5	8.52795	51.2	2.18181			245.76	19.2213	331.52	13.9604	245.76	20.5651							153.6	5.02341
	245.92	19.2321	280.833	8.53666	51.2333	2.18325			245.92	19.2321	331.84	13.9637	245.92	20.5758							153.7	5.02381
	246.08	19.242	281.167	8.54542	51.2667	2.18541			246.08	19.242	332.16	13.9697	246.08	20.5842							153.8	5.02401
	246.24	19.2521	281.5	8.55469	51.3	2.18696			246.24	19.2521	332.48	13.9788	246.24	20.5963							153.9	5.02441
	246.4	19.262	281.833	8.56299	51.3333	2.18844			246.4	19.262	332.8	13.9913	246.4	20.6078							154	5.02441
	246.56	19.2718	282.167	8.57114	51.3667	2.19017			246.56	19.2718	333.12	14.0052	246.56	20.6196							154.1	5.02486
	246.72	19.2829	282.5	8.57963	51.4	2.19139			246.72	19.283	333.44	14.0174	246.72	20.6308							154.2	5.02506
	246.88	19.2931	282.833	8.58758	51.4333	2.19281			246.88	19.2931	333.76	14.0311	246.88	20.643							154.3	5.02534
	247.04	19.3025	283.167	8.59549	51.4667	2.19417			247.04	19.3025	334.08	14.0421	247.04	20.6522							154.4	5.02574
	247.2	19.3118	283.5	8.60368	51.5	2.19549			247.2	19.3118	334.4	14.0513	247.2	20.6613							154.5	5.02574
	247.36	19.3226	283.833	8.61131	51.5333	2.19665			247.36	19.3226	334.72	14.0632	247.36	20.6725							154.6	5.02574
	247.52	19.3334	284.167	8.61938	51.5667	2.19812			247.52	19.3334	335.04	14.0751	247.52	20.6822							154.7	5.02574
	247.68	19.3436	284.5	8.62815	51.6	2.19948			247.68	19.3436	335.36	14.0889	247.68	20.6919							154.8	5.02574
	247.84	19.354	284.833	8.63628	51.6333	2.20101			247.84	19.354	335.68	14.1021	247.84	20.7046							154.9	5.02674
	248	19.3637	285.167	8.64453	51.6667	2.20249			248	19.3637	336	14.114	248	20.716							155	5.02715
	248.16	19.3737	285.5	8.65463	51.7	2.20393			248.16	19.3737	336.32	14.1263	248.16	20.7265							155.1	5.02715
	248.32	19.3838	285.833	8.66381	51.7333	2.20479			248.32	19.3838	336.64	14.1393	248.32	20.7379							155.2	5.02715
	248.48	19.3936	286.167	8.67271	51.7667	2.20629			248.48	19.3936	336.96	14.1525	248.48	20.7494							155.3	5.02715
	248.64	19.4042	286.5	8.68186	51.8	2.20762			248.64	19.4042	337.28	14.1631	248.64	20.758							155.4	5.02715
	248.8	19.414	286.833	8.69106	51.8333	2.20955			248.8	19.414	337.6	14.1759	248.8	20.7681							155.5	5.02715
	248.96	19.4238	287.167	8.70025	51.8667	2.21071			248.96	19.4238	337.92	14.188	248.96	20.779							155.6	5.02715
	249.12	19.4331	287.5	8.70894	51.9	2.21239			249.12	19.433	338.24	14.1917	249.12	20.7899							155.7	5.02715
	249.28	19.4427	287.833	8.71656	51.9333	2.21341			249.28	19.4427	338.56	14.1951	249.28	20.7981							155.8	5.02715
	249.44	19.453	288.167	8.72472	51.9667	2.21456			249.44	19.453	338.88	14.1997	249.44	20.8076							155.9	5.02715
	249.6	19.4629	288.5	8.73327	52	2.21645			249.6	19.4629	339.2	14.2082	249.6	20.8191							156	5.02715
	249.76	19.472	288.833	8.74173	52.0333	2.21803			249.76	19.472	339.52	14.2178	249.76	20.8301							156.1	5.02771
	249.92	19.4824	289.167	8.75089	52.0667	2.21947			249.92	19.4823	339.84	14.2306	249.92	20.8407							156.2	5.02771
	250.08	19.4922	289.5	8.75839	52.1	2.2209			250.08	19.4922	340.16	14.2418	250.08	20.8514							156.3	5.02771
	250.24	19.5015	289.833	8.76708	52.1333	2.22285			250.24	19.5015	340.48	14.2555	250.24	20.8611							156.4	5.02771
	250.4	19.5122	290.167	8.77645	52.1667	2.22465			250.4	19.5122	340.8	14.2657	250.4	20.8717							156.5	5.02771
	250.56	19.5225	290.5	8.78548	52.2	2.22629			250.56	19.5225	341.12	14.2791	250.56	20.8816							156.6	5.02771
	250.72	19.5319	290.833	8.79436	52.2333	2.22661			250.72	19.5319	341.44	14.2924	250.72	20.8915							156.7	5.02771
	250.88	19.5424	291.167	8.80319	52.2667	2.22763			250.88	19.5424	341.76	14.3043	250.88	20.9003							156.8	5.02831
	251.04	19.5525	291.5	8.81284	52.3	2.22905			251.04	19.5525	342.08	14.3122	251.04	20.9094							156.9	5.02831
	251.2	19.5627	291.833	8.8219	52.3333	2.23027			251.2	19.5627	342.4	14.3213	251.2	20.92							157	5.0286
	251.36	19.5721	292.167	8.8304	52.3667	2.23175			251.36	19.5721	342.72	14.3341	251.36	20.9326							157.1	5.02916
	251.52	19.5826	292.5	8.83883	52.4	2.23298			251.52	19.5826	343.04	14.3465	251.52	20.9437							157.2	5.02916
	251.68	19.5919	292.833	8.84822	52.4333	2.2337			251.68	19.5919	343.36	14.3583	251.68	20.955							157.3	5.02916
	251.84	19.6016	293.167	8.85719	52.4667	2.23471			251.84	19.6016	343.68	14.3703	251.84	20.9641							157.4	5.02916
	252	19.6127	293.5	8.86657	52.5	2.23575			252	19.6127	344	14.3822	252	20.9739							157.5	5.02976
	252.16	19.6214	293.833	8.87568	52.5333	2.23739			252.16	19.6214	344.32	14.3945	252.16	20.9847							157.6	5.02996
	252.32	19.6326	294.167	8.88508	52.5667	2.23892			252.32	19.6326	344.64	14.4056	252.32	20.9952							157.7	5.02996
	252.48	19.6451	294.5	8.8946	52.6	2.23976			252.48	19.6451	344.96	14.4181	252.48	21.0055							157.8	5.02996
	252.64	19.6549	294.833	8.90362	52.6333	2.24091			252.64	19.6549	345.28	14.4198	252.64	21.0157							157.9	5.02996
	252.8	19.6638	295.167	8.91264	52.6667	2.24238			252.8	19.6638	345.6	14.4243	252.8	21.0255							158	5.02996
	252.96	19.6773	295.5	8.92223	52.7	2.24338			252.96	19.6773	345.92	14.4301	252.96	21.0362							158.1	5.02996
	253.12	19.6872	295.833	8.93144	52.7333	2.2448			253.12	19.6872	346.24	14.4398	253.12	21.0474							158.2	5.02996
	253.28	19.6992	296.167	8.94108	52.7667	2.24653			253.28	19.6992	346.56	14.4519	253.28	21.0598							158.3	5.02996
	253.44	19.7101	296.5	8.94971	52.8	2.24806			253.44	19.7101	346.88	14.4629	253.44	21.07							158.4	5.02996
	253.6	19.722	296.833	8.95884	52.8333	2.24952			253.6	19.722	347.2	14.4764	253.6	21.0801							158.5	5.02996
	253.76	19.7319	297.167	8.96826	52.8667	2.25068			253.76	19.7319	347.52	14.4884	253.76	21.0899							158.6	5.02996
	253.92	19.7419	297.5	8.97782	52.9	2.2516			253.92	19.7419	347.84	14.4999	253.92	21.1012							158.7	5.02996
	254.08	19.7529	297.833	8.98685	52.9333	2.25291			254.08	19.7529	348.16	14.5076	254.08	21.111							158.8	5.02996
	254.24	19.7636	298.167	8.99586	52.9667	2.25406			254.24	19.7636	348.48	14.5133	254.24	21.1196
	254.4	19.7744	298.5	9.00545	53	2.25529			254.4	19.7744	348.8	14.5222	254.4	21.1294
	254.56	19.7842	298.833	9.01467	53.0333	2.25679			254.56	19.7842	349.12	14.5348	254.56	21.1405
	254.72	19.7952	299.167	9.02431	53.0667	2.25829			254.72	19.7952	349.44	14.5465	254.72	21.1522
	254.88	19.8066	299.5	9.03293	53.1	2.2587			254.88	19.8066	349.76	14.558	254.88	21.1636
	255.04	19.8169	299.833	9.04206	53.1333	2.26014			255.04	19.8169	350.08	14.5691	255.04	21.1735
	255.2	19.827	300.167	9.05148	53.1667	2.2613			255.2	19.827	350.4	14.5736	255.2	21.1839
	255.36	19.8372	300.5	9.06104	53.2	2.26248			255.36	19.8372	350.72	14.581	255.36	21.1949
	255.52	19.8466	300.833	9.07004	53.2333	2.26352			255.52	19.8466	351.04	14.588	255.52	21.2038
	255.68	19.8572	301.167	9.07917	53.2667	2.26456			255.68	19.8572	351.36	14.5978	255.68	21.2142
	255.84	19.8664	301.5	9.08774	53.3	2.26547			255.84	19.8664	351.68	14.611	255.84	21.223
	256	19.8761	301.833	9.09734	53.3333	2.26662			256	19.8761	352	14.6239	256	21.2338
	256.16	19.8873	302.167	9.10645	53.3667	2.26754			256.16	19.8872	352.32	14.6364	256.16	21.2448
	256.32	19.896	302.5	9.1157	53.4	2.26902			256.32	19.896	352.64	14.648	256.32	21.2565
	256.48	19.9072	302.833	9.12528	53.4333	2.26993			256.48	19.9072	352.96	14.6603	256.48	21.2672
	256.64	19.9197	303.167	9.13411	53.4667	2.27121			256.64	19.9196	353.28	14.6647	256.64	21.2772
	256.8	19.9295	303.5	9.14212	53.5	2.27251			256.8	19.9295	353.6	14.6713	256.8	21.2878
	256.96	19.9383	303.833	9.15056	53.5333	2.27323			256.96	19.9383	353.92	14.6816	256.96	21.2983
	257.12	19.9519	304.167	9.15972	53.5667	2.2741			257.12	19.9519	354.24	14.6914	257.12	21.3083
	257.28	19.9617	304.5	9.16942	53.6	2.27533			257.28	19.9617	354.56	14.7035	257.28	21.3182
	257.44	19.9737	304.833	9.17845	53.6333	2.27643			257.44	19.9737	354.88	14.7159	257.44	21.326
	257.6	19.9846	305.167	9.18734	53.6667	2.27786			257.6	19.9846	355.2	14.7277	257.6	21.3371
	257.76	19.9965	305.5	9.19642	53.7	2.27874			257.76	19.9965	355.52	14.7392	257.76	21.3481
	257.92	20.0064	305.833	9.20615	53.7333	2.27989			257.92	20.0064	355.84	14.7516	257.92	21.3594
	258.08	20.0164	306.167	9.21553	53.7667	2.28046			258.08	20.0164	356.16	14.7654	258.08	21.3714
	258.24	20.0274	306.5	9.22374	53.8	2.28139			258.24	20.0274	356.48	14.7768	258.24	21.3825
	258.4	20.0381	306.833	9.23294	53.8333	2.2824			258.4	20.0381	356.8	14.7869	258.4	21.3922
	258.56	20.0489	307.167	9.24206	53.8667	2.28364			258.56	20.0489	357.12	14.7971	258.56	21.4026
	258.72	20.0587	307.5	9.25111	53.9	2.2845			258.72	20.0587	357.44	14.8099	258.72	21.413
	258.88	20.0697	307.833	9.26037	53.9333	2.28552			258.88	20.0697	357.76	14.8226	258.88	21.423
	259.04	20.0811	308.167	9.26952	53.9667	2.28653			259.04	20.0811	358.08	14.8344	259.04	21.4325
	259.2	20.0915	308.5	9.27964	54	2.28755			259.2	20.0915	358.4	14.8466	259.2	21.4422
	259.36	20.095	308.833	9.28801	54.0333	2.28843			259.36	20.095	358.72	14.859	259.36	21.4547
	259.52	20.1013	309.167	9.29728	54.0667	2.28926			259.52	20.1013	359.04	14.8716	259.52	21.4666
	259.68	20.1088	309.5	9.30654	54.1	2.2903			259.68	20.1088	359.36	14.8828	259.68	21.4767
	259.84	20.1191	309.833	9.31536	54.1333	2.29102			259.84	20.1191	359.68	14.8953	259.84	21.4871
	260	20.1308	310.167	9.32513	54.1667	2.29226			260	20.1308	360	14.9034	260	21.4972
	260.16	20.1433	310.5	9.33407	54.2	2.29341			260.16	20.1433	360.32	14.9088	260.16	21.5073
	260.32	20.1559	310.833	9.34295	54.2333	2.29463			260.32	20.1559	360.64	14.9149	260.32	21.5169
	260.48	20.1663	311.167	9.35175	54.2667	2.2955			260.48	20.1663	360.96	14.9248	260.48	21.5271
	260.64	20.1767	311.5	9.36087	54.3	2.29622			260.64	20.1767	361.28	14.9356	260.64	21.5359
	260.8	20.1862	311.833	9.36957	54.3333	2.29699			260.8	20.1862	361.6	14.9478	260.8	21.5463
	260.96	20.1934	312.167	9.37895	54.3667	2.29811			260.96	20.1934	361.92	14.9579	260.96	21.5586
	261.12	20.2035	312.5	9.38764	54.4	2.29955			261.12	20.2035	362.24	14.9706	261.12	21.5699
	261.28	20.213	312.833	9.39584	54.4333	2.30027			261.28	20.213	362.56	14.9825	261.28	21.5815
	261.44	20.2231	313.167	9.40581	54.4667	2.3015			261.44	20.2231	362.88	14.9936	261.44	21.5915
	261.6	20.2352	313.5	9.41504	54.5	2.30265			261.6	20.2352	363.2	15.0038	261.6	21.6006
	261.76	20.2439	313.833	9.42379	54.5333	2.30329			261.76	20.2439	363.52	15.0063	261.76	21.6106
	261.92	20.2553	314.167	9.43238	54.5667	2.30431			261.92	20.2553	363.84	15.0133	261.92	21.6215
	262.08	20.2657	314.5	9.44123	54.6	2.30532			262.08	20.2657	364.16	15.0241	262.08	21.6314
	262.24	20.2762	314.833	9.45004	54.6333	2.30624			262.24	20.2762	364.48	15.0366	262.24	21.6411
	262.4	20.2868	315.167	9.45933	54.6667	2.30737			262.4	20.2868	364.8	15.0476	262.4	21.6522
	262.56	20.2971	315.5	9.4684	54.7	2.30849			262.56	20.2971	365.12	15.0598	262.56	21.6629
	262.72	20.3079	315.833	9.4766	54.7333	2.30953			262.72	20.3079	365.44	15.0704	262.72	21.6734
	262.88	20.3182	316.167	9.48656	54.7667	2.31039			262.88	20.3182	365.76	15.0838	262.88	21.6833
	263.04	20.3294	316.5	9.4958	54.8	2.31123			263.04	20.3294	366.08	15.0943	263.04	21.6933
	263.2	20.3391	316.833	9.50455	54.8333	2.31281			263.2	20.3391	366.4	15.1063	263.2	21.704
	263.36	20.3488	317.167	9.51314	54.8667	2.31382			263.36	20.3488	366.72	15.1162	263.36	21.7138
	263.52	20.3592	317.5	9.52198	54.9	2.31517			263.52	20.3592	367.04	15.1288	263.52	21.7238
	263.68	20.3698	317.833	9.5308	54.9333	2.31589			263.68	20.3698	367.36	15.136	263.68	21.7335
	263.84	20.3801	318.167	9.54008	54.9667	2.3167			263.84	20.3801	367.68	15.1486	263.84	21.7421
	264	20.3904	318.5	9.54915	55	2.31783			264	20.3904	368	15.1605	264	21.7521
	264.16	20.4	318.833	9.55836	55.0333	2.31911			264.16	20.4	368.32	15.1713	264.16	21.7645
	264.32	20.4099	319.167	9.56768	55.0667	2.32089			264.32	20.4099	368.64	15.1822	264.32	21.775
	264.48	20.4203	319.5	9.57656	55.1	2.32233			264.48	20.4203	368.96	15.1936	264.48	21.7854
	264.64	20.4303	319.833	9.58637	55.1333	2.32337			264.64	20.4303	369.28	15.2052	264.64	21.7963
	264.8	20.4407	320.167	9.59535	55.1667	2.32424			264.8	20.4407	369.6	15.2188	264.8	21.8057
	264.96	20.4506	320.5	9.60454	55.2	2.32497			264.96	20.4506	369.92	15.2297	264.96	21.8152
	265.12	20.4601	320.833	9.61305	55.2333	2.32645			265.12	20.4601	370.24	15.2432	265.12	21.8248
	265.28	20.4697	321.167	9.6218	55.2667	2.32801			265.28	20.4697	370.56	15.254	265.28	21.8349
	265.44	20.481	321.5	9.63143	55.3	2.33008			265.44	20.481	370.88	15.2627	265.44	21.8448
	265.6	20.4904	321.833	9.64049	55.3333	2.33172			265.6	20.4904	371.2	15.2765	265.6	21.8547
	265.76	20.5006	322.167	9.64941	55.3667	2.33336			265.76	20.5006	371.52	15.2888	265.76	21.8646
	265.92	20.5104	322.5	9.65859	55.4	2.33408			265.92	20.5104	371.84	15.3013	265.92	21.8749
	266.08	20.5194	322.833	9.66705	55.4333	2.33592			266.08	20.5194	372.16	15.3127	266.08	21.8859
	266.24	20.5301	323.167	9.67634	55.4667	2.33779			266.24	20.5301	372.48	15.325	266.24	21.8965
	266.4	20.5407	323.5	9.68612	55.5	2.33973			266.4	20.5407	372.8	15.3361	266.4	21.9061
	266.56	20.5513	323.833	9.69497	55.5333	2.34128			266.56	20.5513	373.12	15.348	266.56	21.9169
	266.72	20.5615	324.167	9.70436	55.5667	2.34322			266.72	20.5615	373.44	15.3602	266.72	21.927
	266.88	20.573	324.5	9.71327	55.6	2.34425			266.88	20.573	373.76	15.3731	266.88	21.9358
	267.04	20.5832	324.833	9.72233	55.6333	2.34625			267.04	20.5832	374.08	15.382	267.04	21.9472
	267.2	20.593	325.167	9.73125	55.6667	2.34761			267.2	20.593	374.4	15.3911	267.2	21.958
	267.36	20.6053	325.5	9.74043	55.7	2.34893			267.36	20.6053	374.72	15.4025	267.36	21.9659
	267.52	20.6161	325.833	9.74889	55.7333	2.35029			267.52	20.6161	375.04	15.4149	267.52	21.9741
	267.68	20.6269	326.167	9.75818	55.7667	2.35193			267.68	20.6269	375.36	15.4276	267.68	21.9864
	267.84	20.6385	326.5	9.76795	55.8	2.35337			267.84	20.6385	375.68	15.4395	267.84	21.9967
	268	20.6482	326.833	9.7768	55.8333	2.35544			268	20.6482	376	15.4508	268	22.0077
	268.16	20.6592	327.167	9.78619	55.8667	2.35677			268.16	20.6592	376.32	15.4616	268.16	22.0175
	268.32	20.6691	327.5	9.79511	55.9	2.35841			268.32	20.6692	376.64	15.4744	268.32	22.0282
	268.48	20.68	327.833	9.80414	55.9333	2.36021			268.48	20.68	376.96	15.4859	268.48	22.0387
	268.64	20.6893	328.167	9.81263	55.9667	2.36144			268.64	20.6893	377.28	15.4971	268.64	22.049
	268.8	20.7003	328.5	9.82105	56	2.36308			268.8	20.7003	377.6	15.5097	268.8	22.0602
	268.96	20.7101	328.833	9.82955	56.0333	2.36476			268.96	20.7101	377.92	15.5183	268.96	22.0677
	269.12	20.7202	329.167	9.83866	56.0667	2.3665			269.12	20.7202	378.24	15.5273	269.12	22.0781
	269.28	20.73	329.5	9.84626	56.1	2.36791			269.28	20.73	378.56	15.531	269.28	22.0903
	269.44	20.7401	329.833	9.8552	56.1333	2.36991			269.44	20.7401	378.88	15.5374	269.44	22.1014
	269.6	20.7516	330.167	9.86417	56.1667	2.37141			269.6	20.7516	379.2	15.5467	269.6	22.1124
	269.76	20.7636	330.5	9.87313	56.2	2.37283			269.76	20.7636	379.52	15.5554	269.76	22.1227
	269.92	20.7738	330.833	9.88112	56.2333	2.37431			269.92	20.7738	379.84	15.5671	269.92	22.132
	270.08	20.7827	331.167	9.88942	56.2667	2.37618			270.08	20.7827	380.16	15.5782	270.08	22.1413
	270.24	20.7884	331.5	9.89818	56.3	2.37798			270.24	20.7884	380.48	15.5895	270.24	22.1522
	270.4	20.7908	331.833	9.90662	56.3333	2.37948			270.4	20.7908	380.8	15.6011	270.4	22.1617
	270.56	20.794	332.167	9.91641	56.3667	2.3809			270.56	20.794	381.12	15.6114	270.56	22.1734
	270.72	20.7979	332.5	9.92451	56.4	2.38195			270.72	20.7979	381.44	15.6231	270.72	22.1855
	270.88	20.8012	332.833	9.93292	56.4333	2.38238			270.88	20.8012	381.76	15.6357	270.88	22.1968
	271.04	20.8053	333.167	9.94172	56.4667	2.38339			271.04	20.8053	382.08	15.6475	271.04	22.2083
[truncated: 13,848 more rows]
[truncated: 13 more columns]

## Sheet: Fig.4
	Figure 4d							Figure 4e							Figure 4f							Figure 4i
[truncated: 1,787 more rows]
